# Supplementary material for: Nanoscale π–π stacked molecules are bound by collective charge fluctuations
Source: Nat Commun. 2017 Feb 7;8:14052. doi: 10.1038/ncomms14052 (PMC5309697; doi:10.1038/ncomms14052)
Supplement: Supplementary Dataset 1 — XYZ geometry files for all molecules studied in the manuscript. [file ncomms14052-s2.zip]

Archive with 36 entries (36 files):
- Supplementary Dataset 26.txt
- Supplementary Dataset 25.txt
- Supplementary Dataset 24.txt
- Supplementary Dataset 23.txt
- Supplementary Dataset 22.txt
- Supplementary Dataset 21.txt
- Supplementary Dataset 20.txt
- Supplementary Dataset 19.txt
- Supplementary Dataset 18.txt
- Supplementary Dataset 17.txt
- Supplementary Dataset 16.txt
- Supplementary Dataset 15.txt
- Supplementary Dataset 14.txt
- Supplementary Dataset 13.txt
- Supplementary Dataset 12.txt
- Supplementary Dataset 11.txt
- Supplementary Dataset 10.txt
- Supplementary Dataset 9.txt
- Supplementary Dataset 8.txt
- Supplementary Dataset 7.txt
- Supplementary Dataset 6.txt
- Supplementary Dataset 5.txt
- Supplementary Dataset 4.txt
- Supplementary Dataset 3.txt
- Supplementary Dataset 2.txt
- Supplementary Dataset 1.txt
- Supplementary Dataset 36.txt
- Supplementary Dataset 35.txt
- Supplementary Dataset 34.txt
- Supplementary Dataset 33.txt
- Supplementary Dataset 32.txt
- Supplementary Dataset 31.txt
- Supplementary Dataset 30.txt
- Supplementary Dataset 29.txt
- Supplementary Dataset 28.txt
- Supplementary Dataset 27.txt
