# Supplementary material for: Nanoscale π–π stacked molecules are bound by collective charge fluctuations
Source: Nat Commun. 2017 Feb 7;8:14052. doi: 10.1038/ncomms14052 (PMC5309697; doi:10.1038/ncomms14052)
Supplement: Supplementary Dataset 1 — XYZ geometry files for all molecules studied in the manuscript. [file ncomms14052-s2.zip › Supplementary Dataset 26.txt]

70
Formula: C70
 C      3.19931977     -2.34807466      0.67607643
 C      2.42222020     -2.37648980      1.89672208
 C      3.95747741     -1.21716851      0.35147063
 C      2.43399409     -1.28017470      2.75673132
 C      1.20485449     -0.84563300      3.38078179
 C     -0.00973297     -1.56447940      3.21212955
 C     -1.20921159     -0.82105004      3.38235133
 C      3.20753850     -1.37088121     -1.99297464
 C      2.41828311     -2.53453431     -1.64994304
 C      3.96165700     -0.71843114     -1.01079990
 C      2.41427670     -3.01362990     -0.34148077
 C      1.17614104     -3.46339957      0.25329139
 C     -0.03204521     -3.51583773     -0.49365462
 C     -1.23792296     -3.43879368      0.25487219
 C     -0.02208369     -2.71875892      2.30670193
 C      1.18104591     -3.06976099      1.63615410
 C     -1.23298885     -3.04517700      1.63774289
 C      3.23651978      1.46936662     -1.88836516
 C      2.45132749      0.78954809     -2.89631327
 C      3.97646219      0.73120441     -0.95740157
 C      2.43711204     -0.60286576     -2.94756780
 C      1.19592323     -1.29799035     -3.20290882
 C     -0.00428363     -0.59462493     -3.49476489
 C     -1.21816798     -1.27341847     -3.20131259
 C     -0.02781792     -3.01143586     -1.87125836
 C      1.18429606     -2.49146527     -2.40119120
 C     -1.22979182     -2.46688251     -2.39959958
 C      3.24622295      2.24752608      0.84534986
 C      2.47566056      3.00197789     -0.11988833
 C      3.98143140      1.12837597      0.43786267
 C      2.47088162      2.62047938     -1.46005962
 C      1.23684108      2.65799641     -2.21153904
 C      0.03518214      3.16218984     -1.64386489
 C     -1.17724768      2.68255037     -2.20991681
 C      0.01067118      0.87135476     -3.44076463
 C      1.22473409      1.52674407     -3.09889761
 C     -1.18934440      1.55130200     -3.09726553
 C      3.22331965     -0.11178354      2.43030699
 C      2.45768565      1.04524584      2.84232855
 C      3.96973151     -0.07579056      1.24678875
 C      2.46894305      2.20189273      2.06534978
 C      1.24235265      2.93761487      1.85744178
 C      0.03181318      2.56284360      2.50128280
 C     -1.17169281      2.96218697      1.85903193
 C      0.04020392      3.56388213     -0.23287744
 C      1.24650374      3.43194343      0.50727891
 C     -1.16756274      3.45651847      0.50887237
 C      0.01995958      1.34505919      3.31932424
 C      1.21951053      0.59113856      3.43371293
 C     -1.19455137      0.61571951      3.43529619
 C     -3.19056206      2.31307391      0.84961331
 C     -2.41274993      2.25160259      2.06858066
 C     -2.42402423      1.09495470      2.84556443
 C     -3.94893545      1.20911467      0.44310190
 C     -3.20028907      1.53489860     -1.88411362
 C     -2.41079659      2.67017895     -1.45682599
 C     -2.40605115      3.05168146     -0.11665717
 C     -3.95386544      0.81193578     -0.95216598
 C     -3.22928370     -1.30534436     -1.98874364
 C     -2.44462148     -0.55316558     -2.94434375
 C     -2.43043154      0.83924346     -2.89307340
 C     -3.96866633     -0.63769609     -1.00556708
 C     -3.23742222     -2.28254482      0.68032218
 C     -2.46742819     -2.96391290     -0.33826806
 C     -2.46341685     -2.48482495     -1.64672438
 C     -3.97283196     -1.13643296      0.35670529
 C     -3.21357450     -0.04624865      2.43456055
 C     -2.44775750     -1.23046947      2.75993347
 C     -2.45945011     -2.32679596      1.89992737
 C     -3.96066354      0.00495226      1.25202062
