# Supplementary material for: Nanoscale π–π stacked molecules are bound by collective charge fluctuations
Source: Nat Commun. 2017 Feb 7;8:14052. doi: 10.1038/ncomms14052 (PMC5309697; doi:10.1038/ncomms14052)
Supplement: Supplementary Dataset 1 — XYZ geometry files for all molecules studied in the manuscript. [file ncomms14052-s2.zip › Supplementary Dataset 25.txt]

166
Formula: C134H32
 C     -0.56471530      8.71973274      0.01314026
 C     -1.96928299      8.58118109      0.01378125
 C      0.15688115      8.70503818     -1.20438699
 C      0.15742378      8.71118895      1.23039700
 C      1.53623936      8.57374535     -1.20433428
 C      1.53677613      8.57988976      1.23042366
 C      2.24732588      8.45113192      0.01321074
 C     -3.14349346      8.23215277      0.01377230
 H     -0.39199472      8.73947490     -2.14577980
 H     -0.39106893      8.75031232      2.17182776
 H      2.08195102      8.50440722     -2.14571134
 H      2.08289281      8.51523964      2.17189688
 C      5.76675901      6.56609771      0.01317930
 C      4.67636578      7.46216704      0.01382966
 C      6.26609872      6.04489831     -1.20431413
 C      6.27086813      6.04882397      1.23037540
 C      7.14744096      4.97570881     -1.20428820
 C      7.15219161      4.97962466      1.23037363
 C      7.56311860      4.38575868      0.01319456
 C      3.59945467      8.04594995      0.01381680
 H      5.90267504      6.45762940     -2.14571730
 H      5.91105730      6.46456938      2.17183749
 H      7.48402244      4.54065408     -2.14570812
 H      7.49238302      4.54755701      2.17186866
 C      8.71977733      0.56422348      0.01312008
 C      8.58136787      1.96877483      0.01375981
 C      8.70484373     -0.15734114     -1.20441108
 C      8.71099978     -0.15788630      1.23038115
 C      8.57316532     -1.53665632     -1.20436576
 C      8.57931296     -1.53719586      1.23041555
 C      8.45036041     -2.24770085      0.01319068
 C      8.23242532      3.14299113      0.01377872
 H      8.73924838      0.39156473     -2.14578620
 H      8.75010242      0.39063420      2.17179504
 H      8.50365005     -2.08235227     -2.14574221
 H      8.51448703     -2.08329782      2.17188873
 C      6.56570395     -5.76751032      0.01315537
 C      7.46150660     -4.67686981      0.01380470
 C      6.04454944     -6.26689323     -1.20434180
 C      6.04852294     -6.27171380      1.23035327
 C      4.97538456     -7.14825272     -1.20429854
 C      4.97935128     -7.15305945      1.23033776
 C      4.38549211     -7.56397474      0.01317411
 C      8.04498777     -3.59977640      0.01379270
 H      6.45729094     -5.90348983     -2.14574993
 H      6.46430908     -5.91195615      2.17181931
 H      4.54026325     -7.48472397     -2.14571721
 H      4.54725651     -7.49318582      2.17183426
 C      0.56392781     -8.72043048      0.01312843
 C      1.96849719     -8.58215832      0.01377424
 C     -0.15765627     -8.70552420     -1.20438778
 C     -0.15821154     -8.71171820      1.23036793
 C     -1.53699612     -8.57396040     -1.20435274
 C     -1.53754532     -8.58014153      1.23040564
 C     -2.24809080     -8.45114763      0.01319158
 C      3.14271423     -8.23323413      0.01376493
 H      0.39122677     -8.73998161     -2.14577141
 H      0.39027880     -8.75089953      2.17179343
 H     -2.08268872     -8.50462382     -2.14574787
 H     -2.08364979     -8.51551419      2.17189447
 C     -5.76773375     -6.56607378      0.01314415
 C     -4.67707412     -7.46185946      0.01378046
 C     -6.26715436     -6.04495954     -1.20434200
 C     -6.27196979     -6.04895018      1.23034029
 C     -7.14866762     -4.97592839     -1.20429818
 C     -7.15346725     -4.97990899      1.23034070
 C     -7.56445312     -4.38608200      0.01318031
 C     -3.60017462     -8.04571322      0.01379231
 H     -5.90359575     -6.45755262     -2.14575110
 H     -5.91205624     -6.46460261      2.17180184
 H     -7.48513117     -4.54079205     -2.14571452
 H     -7.49357820     -4.54780937      2.17184248
 C     -8.72098354     -0.56444344      0.01314629
 C     -8.58261919     -1.96903308      0.01378691
 C     -8.70622784      0.15719189     -1.20436983
 C     -8.71236853      0.15773476      1.23039185
 C     -8.57476905      1.53655371     -1.20431840
 C     -8.58090379      1.53709047      1.23042046
 C     -8.45202241      2.24767132      0.01321711
 C     -8.23364369     -3.14324584      0.01377452
 H     -8.74072211     -0.39168347     -2.14576645
 H     -8.75154391     -0.39075699      2.17182620
 H     -8.50540608      2.08224915     -2.14571055
 H     -8.51621993      2.08318922      2.17190917
 C     -6.56710871      5.76723025      0.01316927
 C     -7.46313738      4.67677776      0.01381089
 C     -6.04579982      6.26644490     -1.20431709
 C     -6.04974712      6.27123646      1.23035961
 C     -4.97642673      7.14754799     -1.20428835
 C     -4.98036734      7.15232712      1.23035778
 C     -4.38642350      7.56312054      0.01318840
 C     -8.04684716      3.59981893      0.01382219
 H     -6.45851089      5.90302896     -2.14572405
 H     -6.46548684      5.91144889      2.17182509
 H     -4.54125380      7.48395150     -2.14571310
 H     -4.54819869      7.49236038      2.17185994
 C      0.67652204     -2.32604838     -3.21292507
 C      1.89731539     -2.35738946     -2.43580735
 C      0.34787305     -1.18930687     -3.96059134
 C      2.75330361     -1.25739912     -2.43699188
 C      3.37637601     -0.83185411     -1.20429003
 C      3.21005834     -1.56361360      0.00281102
 C      3.37668210     -0.82959982      1.20849941
 C     -1.99645767     -1.35908130     -3.21352641
 C     -1.64959602     -2.52921884     -2.43521901
 C     -1.01634041     -0.69580519     -3.96088251
 C     -0.33895710     -3.00341802     -2.43495472
 C      0.25734995     -3.46362078     -1.20145582
 C     -0.49093063     -3.53058440      0.00512436
 C      0.25766493     -3.46135435      1.21137920
 C      2.30885571     -2.72188221      0.00400560
 C      1.63919574     -3.06444344     -1.20198083
 C      1.63950497     -3.06218228      1.21080052
 C     -1.90285251      1.48191129     -3.21619274
 C     -2.90914608      0.79105529     -2.43817714
 C     -0.96855665      0.75412990     -3.96224198
 C     -2.95500777     -0.60198759     -2.43685410
 C     -3.20927079     -1.31030431     -1.20299479
 C     -3.50512703     -0.61843244      0.00280824
 C     -3.20894449     -1.30805003      1.20981779
 C     -1.87088949     -3.03124879      0.00484086
 C     -2.40269924     -2.50117925     -1.20199796
 C     -2.40237515     -2.49891897      1.21082740
 C      0.82801906      2.27075961     -3.21725696
 C     -0.14060090      3.01495328     -2.44059159
 C      0.42518655      1.15673753     -3.96281390
 C     -1.47963342      2.62810605     -2.44003629
 C     -2.23291411      2.65208632     -1.20682130
 C     -1.66728449      3.14827360     -0.00093681
 C     -2.23259509      2.65433017      1.20601321
 C     -3.45685663      0.84827837      0.00143767
 C     -3.11617322      1.51690313     -1.20564262
 C     -3.11584655      1.51915052      1.20717731
 C      2.42220615     -0.08271271     -3.21532941
 C      2.82990825      1.06905073     -2.43913444
 C      1.23877533     -0.04437969     -3.96181586
 C      2.04825801      2.22305357     -2.44010488
 C      1.83731039      2.94782760     -1.20759578
 C      2.48304568      2.56417905     -0.00093607
 C      1.83762226      2.95007489      1.20517116
 C     -0.25740412      3.55561098     -0.00150018
 C      0.48477113      3.43719797     -1.20789973
 C      0.48508958      3.43944329      1.20491846
 C      3.30601435      1.34908839      0.00008678
 C      3.42371616      0.60570994     -1.20562237
 C      3.42402809      0.60795827      1.20714481
 C      0.82886261      2.27675806      3.21635073
 C      2.04889974      2.22760263      2.43897283
 C      2.83054520      1.07360229      2.43994537
 C      0.42622532      1.16412816      3.96408585
 C     -1.90200839      1.48790931      3.21746930
 C     -1.47899090      2.63265438      2.43907081
 C     -0.13996321      3.01950128      2.43855589
 C     -0.96751893      0.76151980      3.96462772
 C     -1.99561481     -1.35308211      3.22011933
 C     -2.95436264     -0.59743453      2.44228839
 C     -2.90850340      0.79560283      2.44100770
 C     -1.01530254     -0.68841562      3.96598156
 C      0.67736345     -2.32004644      3.22061643
 C     -0.33831929     -2.99885864      2.44417570
 C     -1.64895253     -2.52466301      2.44390127
 C      0.34891112     -1.18191710      3.96625084
 C      2.42304559     -0.07671367      3.21838622
 C      2.75393498     -1.25284796      2.44215303
 C      1.89795054     -2.35283393      2.44324003
 C      1.23981369     -0.03699001      3.96511006
