# Supplementary material for: Nanoscale π–π stacked molecules are bound by collective charge fluctuations
Source: Nat Commun. 2017 Feb 7;8:14052. doi: 10.1038/ncomms14052 (PMC5309697; doi:10.1038/ncomms14052)
Supplement: Supplementary Dataset 1 — XYZ geometry files for all molecules studied in the manuscript. [file ncomms14052-s2.zip › Supplementary Dataset 24.txt]

84
Formula: C56H28
 C     -0.53404426      7.63329877     -0.00101833
 C     -1.93706706      7.45786003      0.00045643
 C      0.19064797      7.63387897     -1.21765908
 C      0.19170745      7.62467263      1.21483072
 C      1.56959237      7.48946730     -1.21908212
 C      1.57049192      7.48082608      1.21339180
 C      2.28031798      7.33890780     -0.00383412
 C     -3.09241073      7.04641599      0.00425242
 H     -0.35665555      7.67971702     -2.15925568
 H     -0.35472965      7.66368117      2.15734759
 H      2.11258781      7.42077857     -2.16193954
 H      2.11464244      7.40609882      2.15493609
 C      5.66124561      5.23018748      0.00625465
 C      4.65685030      6.22577722     -0.00287364
 C      6.11956732      4.65724419     -1.20494084
 C      6.08744087      4.65322825      1.22727101
 C      6.85055856      3.47912511     -1.19722105
 C      6.81828906      3.47504834      1.23493776
 C      7.15306627      2.82518450      0.02193715
 C      3.61610150      6.87469920     -0.00385742
 H      5.82880665      5.11605336     -2.15043502
 H      5.77303268      5.10950665      2.16611804
 H      7.14017028      3.00770425     -2.13680486
 H      7.08133870      2.99990282      2.18015338
 C      7.56250401     -1.14043328      0.03007137
 C      7.72726025      0.26412926      0.03144290
 C      7.39959557     -1.84418676     -1.18800868
 C      7.37344934     -1.84438863      1.24414509
 C      6.93467021     -3.15049759     -1.19348546
 C      6.90867785     -3.15063016      1.23871200
 C      6.61396282     -3.80765227      0.01934506
 C      7.60182315      1.48413959      0.02663105
 H      7.57871588     -1.32253063     -2.12835203
 H      7.53281029     -1.32394568      2.18876592
 H      6.74754669     -3.66110808     -2.13845667
 H      6.70091576     -3.66237968      2.17859857
 C      3.79743695     -6.63084894      0.00845241
 C      4.98785174     -5.86770457      0.01135847
 C      3.14605688     -6.94641795     -1.20874105
 C      3.13641572     -6.93508022      1.22346530
 C      1.84068980     -7.41347647     -1.21163939
 C      1.83087756     -7.40148573      1.22058907
 C      1.13174585     -7.58335628      0.00246712
 C      5.85603530     -5.00139775      0.01328215
 H      3.66057950     -6.75275626     -2.15014041
 H      3.64393118     -6.73289213      2.16698037
 H      1.32367425     -7.58911949     -2.15519589
 H      1.30658516     -7.56717526      2.16193533
 C     -2.83230035     -7.16131707      0.00492993
 C     -1.49259425     -7.61341573      0.00402246
 C     -3.48628404     -6.84283134     -1.21017604
 C     -3.48013655     -6.83831463      1.22212466
 C     -4.66262619     -6.10925260     -1.20841589
 C     -4.65620787     -6.10464088      1.22386425
 C     -5.23353840     -5.66332715      0.00833937
 C     -0.27314947     -7.74422556     -0.00129272
 H     -3.01589532     -7.12158715     -2.15329365
 H     -3.00475102     -7.11365315      2.16373598
 H     -5.12189980     -5.80816467     -2.15019305
 H     -5.11057498     -5.79963037      2.16668070
 C     -7.33853108     -2.28022493      0.02052271
 C     -6.87280543     -3.61519745      0.01612913
 C     -7.49296660     -1.56710209     -1.19319651
 C     -7.47644225     -1.57221544      1.23927330
 C     -7.63727579     -0.18815814     -1.18925709
 C     -7.61991692     -0.19343813      1.24303330
 C     -7.63222149      0.53468510      0.02844924
 C     -6.22824205     -4.65853040      0.01033741
 H     -7.42665570     -2.10892968     -2.13681547
 H     -7.39776393     -2.11797139      2.17967595
 H     -7.68599942      0.36017338     -2.13028599
 H     -7.65516924      0.35080337      2.18698914
 C     -6.28889617      4.28952652      0.02528528
 C     -7.03948161      3.09131008      0.02612906
 C     -5.85685788      4.87213684     -1.19069233
 C     -5.79899715      4.82800113      1.24024993
 C     -4.87724621      5.85367186     -1.19574691
 C     -4.81998152      5.80920188      1.23535938
 C     -4.28899640      6.29334068      0.01487293
 C     -7.45549883      1.93762666      0.03117779
 H     -6.25504121      4.49219006     -2.13178268
 H     -6.15264207      4.41226853      2.18393552
 H     -4.50215039      6.24835073     -2.14018018
 H     -4.39973263      6.16913160      2.17463317
