# Supplementary material for: Nanoscale π–π stacked molecules are bound by collective charge fluctuations
Source: Nat Commun. 2017 Feb 7;8:14052. doi: 10.1038/ncomms14052 (PMC5309697; doi:10.1038/ncomms14052)
Supplement: Supplementary Dataset 1 — XYZ geometry files for all molecules studied in the manuscript. [file ncomms14052-s2.zip › Supplementary Dataset 22.txt]

154
Formula: C126H28
 C     -0.65094383      7.10924844      0.27530829
 C     -2.05134675      6.98134528      0.19638071
 C      0.12241047      7.23076828     -0.90276530
 C      0.00930474      6.95617624      1.51730684
 C      1.50065888      7.11214103     -0.85153989
 C      1.38767024      6.83701890      1.56853065
 C      2.15320150      6.86579950      0.37920131
 C     -3.22376320      6.63912558      0.11621069
 H     -0.38523791      7.36611960     -1.85774692
 H     -0.58608569      6.87437919      2.42665188
 H      2.09284724      7.15097244     -1.76580934
 H      1.89145794      6.65826730      2.51841793
 C      5.65835269      4.99642229      0.26248212
 C      4.59080817      5.91071551      0.35801405
 C      6.01216792      4.47419902     -1.00474373
 C      6.25714343      4.45050508      1.42133143
 C      6.84048597      3.37033694     -1.10032260
 C      7.08929000      3.34719784      1.32561822
 C      7.34447826      2.75129043      0.06849550
 C      3.50832849      6.48120638      0.39241620
 H      5.56533697      4.90875079     -1.89892609
 H      6.00386887      4.86759435      2.39604412
 H      7.05487384      2.92288395     -2.07087751
 H      7.49778908      2.88459428      2.22409582
 C      7.91943866     -1.14575326     -0.15188112
 C      8.08737941      0.25205674     -0.08756573
 C      7.61555673     -1.76327401     -1.38828620
 C      7.82994668     -1.90832797      1.03641914
 C      7.10373537     -3.04911067     -1.42025381
 C      7.31728932     -3.19399522      1.00434509
 C      6.87967642     -3.75870343     -0.21694044
 C      7.90429181      1.46066572     -0.01377731
 H      7.71422326     -1.18562130     -2.30734316
 H      8.09498828     -1.44319443      1.98589443
 H      6.79444045     -3.49652846     -2.36484148
 H      7.17455911     -3.75446981      1.92826173
 C      3.86184107     -6.32579115     -0.13976138
 C      5.11656093     -5.68730983     -0.18806980
 C      3.11132891     -6.50544278     -1.32579318
 C      3.25958807     -6.62262252      1.10541978
 C      1.77881347     -6.87342014     -1.26201079
 C      1.92547197     -6.98767817      1.16930344
 C      1.14966985     -7.07341591     -0.01013958
 C      6.05415865     -4.90046345     -0.21471291
 H      3.57951811     -6.28991444     -2.28622994
 H      3.84283212     -6.50014889      2.01811458
 H      1.18394772     -6.95461119     -2.17185350
 H      1.44528180     -7.15826558      2.13285371
 C     -2.81685762     -6.66594168      0.11952467
 C     -1.46820026     -7.07118924      0.10080970
 C     -3.52317193     -6.49110688     -1.09365372
 C     -3.42959209     -6.27427460      1.33313312
 C     -4.75352802     -5.85714137     -1.10330007
 C     -4.66035841     -5.64024074      1.32369019
 C     -5.31934990     -5.37416752      0.10000658
 C     -0.25149471     -7.19646715      0.05923021
 H     -3.05956721     -6.81126291     -2.02678441
 H     -2.89226677     -6.42296193      2.26977702
 H     -5.27081424     -5.66951764     -2.04419233
 H     -5.10398350     -5.28242279      2.25280212
 C     -7.72197504     -2.23008175     -0.05903643
 C     -7.16593673     -3.52314282      0.01146269
 C     -7.83021981     -1.57508010     -1.30884888
 C     -7.97401971     -1.49606136      1.12386926
 C     -8.03364487     -0.20669456     -1.36594634
 C     -8.18035556     -0.12817433      1.06678714
 C     -8.13687313      0.54976559     -0.17466080
 C     -6.41447881     -4.48853431      0.06221829
 H     -7.66975933     -2.14762546     -2.22242256
 H     -7.92628846     -2.00727248      2.08539495
 H     -8.03484496      0.31143439     -2.32496320
 H     -8.29580162      0.45126590      1.98282970
 C     -6.63527509      4.19537592     -0.14396550
 C     -7.49206462      3.07759065     -0.19349227
 C     -5.99890943      4.65604905     -1.32088118
 C     -6.24413405      4.73540312      1.10403129
 C     -4.93257145      5.53509693     -1.24121910
 C     -5.17573333      5.61222452      1.18363287
 C     -4.46635842      5.98324380      0.01743179
 C     -7.96720518      1.94882014     -0.20519658
 H     -6.31409972      4.25651625     -2.28483453
 H     -6.75115612      4.39940785      2.00855037
 H     -4.39802781      5.83738798     -2.14178331
 H     -4.83176892      5.97718419      2.15145625
 C      3.25999692     -2.32842521      0.77864043
 C      2.49028884     -2.26839175      2.00300396
 C      4.02591773     -1.22666591      0.37526292
 C      2.51623138     -1.11562200      2.78641466
 C      1.29448471     -0.63046754      3.38746583
 C      0.07314510     -1.34960488      3.27640653
 C     -1.11931115     -0.58653504      3.40591763
 C      3.25179251     -1.52903512     -1.94529470
 C      2.45691298     -2.66321712     -1.52109243
 C      4.02225089     -0.81808390     -1.01647618
 C      2.46014225     -3.05544071     -0.18464805
 C      1.22212401     -3.45557062      0.44688443
 C      0.00540266     -3.54840396     -0.28352671
 C     -1.19568538     -3.41099348      0.46570161
 C      0.04463322     -2.56359298      2.45253282
 C      1.24101221     -2.96894969      1.79925922
 C     -1.17616276     -2.92539519      1.81814404
 C      3.30294766      1.31490035     -2.02976327
 C      2.50176903      0.57480452     -2.98122755
 C      4.04795068      0.63327603     -1.05944150
 C      2.47682310     -0.81849930     -2.93981452
 C      1.22795768     -1.51926697     -3.13829948
 C      0.03030679     -0.82682522     -3.46552787
 C     -1.18654840     -1.47526198     -3.11951240
 C      0.00210139     -3.13538595     -1.69053678
 C      1.21500972     -2.65955119     -2.26199091
 C     -1.20138681     -2.61529492     -2.24310442
 C      3.34215983      2.27363803      0.64257959
 C      2.56779651      2.97035674     -0.36287762
 C      4.06727236      1.12369956      0.30558868
 C      2.54935684      2.49992949     -1.67382326
 C      1.30711579      2.49623538     -2.41437792
 C      0.11308664      3.04813384     -1.87307320
 C     -1.10849822      2.53993807     -2.39540519
 C      0.05661413      0.63939077     -3.50892060
 C      1.27857870      1.30665773     -3.22191074
 C     -1.13565041      1.35051544     -3.20311551
 C      3.31280363      0.02256714      2.37856861
 C      2.55837958      1.21112605      2.71807152
 C      4.05311902     -0.02625286      1.19139728
 C      2.57294320      2.31549320      1.86781613
 C      1.34922228      3.04729412      1.62178421
 C      0.13955900      2.72514773      2.29668279
 C     -1.06816243      3.09221634      1.64061295
 C      0.13265666      3.54516489     -0.49314712
 C      1.34561094      3.45112304      0.24283389
 C     -1.07180335      3.49619393      0.26165621
 C      0.12545647      1.56156475      3.19071737
 C      1.32041775      0.80672897      3.34523321
 C     -1.09355494      0.85059181      3.36357539
 C     -3.10384967      2.39238675      0.69264815
 C     -2.31364767      2.40486465      1.90565525
 C     -2.32546386      1.29999969      2.75530104
 C     -3.87491341      1.26866427      0.36694795
 C     -3.13968237      1.43227805     -1.97970579
 C     -2.33804537      2.58862095     -1.63567199
 C     -2.31980993      3.06007399     -0.32503095
 C     -3.89433858      0.77808568     -0.99807454
 C     -3.19092563     -1.41170174     -1.89533495
 C     -2.40590011     -0.72953425     -2.90199331
 C     -2.38079860      0.66359376     -2.94327539
 C     -3.92069466     -0.67343750     -0.95508976
 C     -3.18606758     -2.21123692      0.82872807
 C     -2.42816257     -2.96640999     -0.14663679
 C     -2.43108908     -2.57392021     -1.48289030
 C     -3.91743765     -1.08213571      0.43669731
 C     -3.12781046      0.13979085      2.42813511
 C     -2.36710880     -1.02676638      2.82397639
 C     -2.39568411     -2.17975523      2.04101294
 C     -3.88796546      0.11838178      1.25276465
