# Supplementary material for: Nanoscale π–π stacked molecules are bound by collective charge fluctuations
Source: Nat Commun. 2017 Feb 7;8:14052. doi: 10.1038/ncomms14052 (PMC5309697; doi:10.1038/ncomms14052)
Supplement: Supplementary Dataset 1 — XYZ geometry files for all molecules studied in the manuscript. [file ncomms14052-s2.zip › Supplementary Dataset 21.txt]

72
Formula: C48H24
 C     -0.57813954      6.55665055      0.01866806
 C     -1.98019606      6.36497075      0.01832450
 C      0.14752027      6.54646543     -1.19721654
 C      0.14741537      6.54257006      1.23457835
 C      1.52248115      6.36533070     -1.19744970
 C      1.52236450      6.36140337      1.23432789
 C      2.22636629      6.18712220      0.01818226
 C     -3.11325061      5.89484189      0.01761286
 H     -0.39741883      6.60213970     -2.13979915
 H     -0.39760093      6.59517465      2.17729096
 H      2.06293321      6.27802207     -2.14021698
 H      2.06274410      6.27101269      2.17684518
 C      5.37213605      3.77496491      0.01650626
 C      4.50462807      4.89294389      0.01699942
 C      5.72645229      3.14216347     -1.19963911
 C      5.72341099      3.13938531      1.23209826
 C      6.25793586      1.86117897     -1.20043912
 C      6.25486402      1.85842840      1.23131376
 C      6.45601932      1.16209085      0.01489089
 C      3.53101450      5.63917161      0.01750994
 H      5.50189434      3.64219214     -2.14200251
 H      5.49645609      3.63727491      2.17501604
 H      6.45281534      1.35002374     -2.14343917
 H      6.44735659      1.34508838      2.17361320
 C      5.93815187     -2.76796413      0.01393367
 C      6.47303667     -1.45790350      0.01367882
 C      5.56745135     -3.39208041     -1.20178175
 C      5.56351130     -3.38929429      1.22989171
 C      4.72497849     -4.49371722     -1.20188401
 C      4.72104798     -4.49089955      1.22983576
 C      4.21924741     -5.01473374      0.01376131
 C      6.63375147     -0.24177588      0.01390119
 H      5.88780245     -2.94791237     -2.14444216
 H      5.88078924     -2.94288420      2.17252926
 H      4.38004479     -4.91888652     -2.14463103
 H      4.37300898     -4.91384335      2.17243862
 C      0.55900040     -6.53602226      0.01212153
 C      1.96092204     -6.34331004      0.01263306
 C     -0.16617334     -6.52520632     -1.20404534
 C     -0.16706613     -6.52356951      1.22774762
 C     -1.54120775     -6.34459718     -1.20466774
 C     -1.54208817     -6.34299723      1.22711560
 C     -2.24561840     -6.16766390      0.01084767
 C      3.09360569     -5.87229349      0.01317698
 H      0.37916205     -6.57979925     -2.14646085
 H      0.37758332     -6.57688642      2.17063141
 H     -2.08131822     -6.25665175     -2.14757020
 H     -2.08290680     -6.25379594      2.16949317
 C     -5.38990604     -3.75389181      0.01045280
 C     -4.52322511     -4.87250802      0.00999223
 C     -5.74222039     -3.11880389     -1.20508206
 C     -5.74233662     -3.12014088      1.22665961
 C     -6.27311472     -1.83759048     -1.20439992
 C     -6.27325933     -1.83894791      1.22735545
 C     -6.47273554     -1.14053018      0.01185505
 C     -3.55016376     -5.61945940      0.01021856
 H     -5.51660174     -3.61732082     -2.14799207
 H     -5.51678742     -3.61971093      2.16902768
 H     -6.46650997     -1.32473751     -2.14677947
 H     -6.46674071     -1.32714260      2.17028509
 C     -5.95698512      2.79002129      0.01427824
 C     -6.49089138      1.47954317      0.01349737
 C     -5.58310545      3.41290059     -1.20111277
 C     -5.58637308      3.41310229      1.23055792
 C     -4.74111984      4.51488228     -1.20010283
 C     -4.74436676      4.51509216      1.23161937
 C     -4.23905363      5.03748062      0.01639107
 C     -6.65070940      0.26330018      0.01265570
 H     -5.90043251      2.96737725     -2.14415037
 H     -5.90629426      2.96780365      2.17282932
 H     -4.39352456      4.93899202     -2.14234447
 H     -4.39937172      4.93940671      2.17472865
