# Supplementary material for: Nanoscale π–π stacked molecules are bound by collective charge fluctuations
Source: Nat Commun. 2017 Feb 7;8:14052. doi: 10.1038/ncomms14052 (PMC5309697; doi:10.1038/ncomms14052)
Supplement: Supplementary Dataset 1 — XYZ geometry files for all molecules studied in the manuscript. [file ncomms14052-s2.zip › Supplementary Dataset 19.txt]

142
Formula: C118H24
 C      0.16574324      6.45800476     -1.17539623
 C     -1.24270611      6.33724765     -1.24097776
 C      0.92078944      6.08945035     -2.31687838
 C      0.85842284      6.73327326      0.02608212
 C      2.28250191      5.86188793     -2.22107009
 C      2.22660786      6.50415279      0.12274531
 C      2.95151297      5.99195115     -0.97866352
 C     -2.39750289      5.94365349     -1.36827764
 H      0.40021620      5.91065593     -3.25772989
 H      0.29549502      7.04585386      0.90568155
 H      2.84046923      5.50221073     -3.08564812
 H      2.73463434      6.63767721      1.07795902
 C      5.99491502      3.47585336     -0.79743575
 C      5.18568773      4.63740271     -0.79328685
 C      6.09220497      2.72578347     -1.99596625
 C      6.51351608      2.91072219      0.39096208
 C      6.52934569      1.41243007     -1.97306249
 C      6.95264548      1.59227587      0.41389428
 C      6.88868128      0.79196207     -0.75059293
 C      4.23582258      5.41243213     -0.84483701
 H      5.73407007      3.16778683     -2.92579120
 H      6.47766921      3.48849001      1.31461482
 H      6.51721110      0.81501675     -2.88473020
 H      7.26077494      1.13765780      1.35549462
 C      5.96734135     -3.05222336     -0.81398520
 C      6.64436153     -1.81323095     -0.71548928
 C      5.36763277     -3.39356021     -2.05166443
 C      5.68416428     -3.85865664      0.31320189
 C      4.41712974     -4.39694186     -2.12263953
 C      4.72913686     -4.86685986      0.24161767
 C      4.02281005     -5.10493610     -0.95983246
 C      6.93794454     -0.62194405     -0.70060900
 H      5.60661307     -2.80119168     -2.93495610
 H      6.16047547     -3.62688656      1.26597001
 H      3.90359120     -4.59973385     -3.06249304
 H      4.45758828     -5.42399541      1.13835980
 C      0.27283516     -6.34167319     -1.36705173
 C      1.66566006     -6.23783071     -1.13782375
 C     -0.22809588     -5.92997410     -2.62760185
 C     -0.65412377     -6.65438377     -0.34604995
 C     -1.58112805     -5.70745169     -2.81241509
 C     -2.01418853     -6.43601466     -0.53364042
 C     -2.49644614     -5.88815019     -1.74552031
 C      2.82446544     -5.85584762     -1.01157333
 H      0.47723569     -5.71812139     -3.43122358
 H     -0.28586974     -6.99569298      0.62160180
 H     -1.94802014     -5.31620652     -3.76139372
 H     -2.71051749     -6.60477617      0.28772524
 C     -5.52142525     -3.37294934     -2.12872168
 C     -4.72694589     -4.53727381     -1.99126504
 C     -5.35995831     -2.57995004     -3.29181995
 C     -6.28874053     -2.84933487     -1.06141729
 C     -5.79836608     -1.26693264     -3.31726194
 C     -6.72855232     -1.53171965     -1.08684860
 C     -6.41701727     -0.68984484     -2.18061606
 C     -3.78541892     -5.31438704     -1.86570187
 H     -4.80703002     -2.98941473     -4.13733339
 H     -6.45117282     -3.46019859     -0.17341866
 H     -5.59240112     -0.63724676     -4.18292150
 H     -7.23544111     -1.11033642     -0.21874964
 C     -5.51148114      3.14864966     -1.92024260
 C     -6.19684155      1.91259652     -2.00644615
 C     -4.65808262      3.51730741     -2.99005961
 C     -5.46884158      3.91674695     -0.73302470
 C     -3.71086966      4.51262832     -2.82709195
 C     -4.51368788      4.91319725     -0.56729959
 C     -3.57186717      5.18435297     -1.58657622
 C     -6.48227848      0.72217421     -2.09321147
 H     -4.70573147      2.95264823     -3.92125265
 H     -6.13712488      3.66173995      0.08938021
 H     -3.00968038      4.73906813     -3.63035601
 H     -4.43530589      5.43943493      0.38421007
 C      3.61699464     -1.19596504      1.27697271
 C      3.23082638     -1.29288874      2.66773008
 C      3.84792655      0.05283312      0.69534952
 C      3.09266336     -0.13705562      3.43451889
 C      1.98585376     -0.01793511      4.35620952
 C      1.07895632     -1.09158276      4.57237786
 C     -0.21700540     -0.73551456      5.03498758
 C      2.64169031     -0.65036140     -1.33561364
 C      2.39524707     -1.93865665     -0.72362192
 C      3.35134332      0.33306457     -0.63771565
 C      2.86989665     -2.20186406      0.55761594
 C      2.04817804     -2.92579567      1.49785228
 C      0.78345413     -3.45330505      1.12524681
 C     -0.14968923     -3.64889056      2.17953864
 C      1.22700237     -2.30973727      3.76781795
 C      2.26963152     -2.36360135      2.80284656
 C      0.06852111     -3.08317950      3.48409100
 C      1.74665854      2.04798035     -1.38769531
 C      1.00836648      1.02615153     -2.09923236
 C      2.89524777      1.70825735     -0.66425430
 C      1.44744904     -0.29751676     -2.07369756
 C      0.48654574     -1.36956044     -1.93340357
 C     -0.91287035     -1.11571605     -1.91180347
 C     -1.71565154     -2.08379865     -1.24978238
 C      0.27638752     -3.16522792     -0.22004880
 C      1.07332709     -2.38338947     -1.09915479
 C     -1.12642441     -3.09119956     -0.41289852
 C      2.17267847      3.15842232      1.19303769
 C      0.98090403      3.49293206      0.44787268
 C      3.11061572      2.27565974      0.65250167
 C      0.77227161      2.95408466     -0.81792095
 C     -0.54910569      2.50752466     -1.19338712
 C     -1.66539258      2.68833455     -0.33294009
 C     -2.74382663      1.78423548     -0.50697953
 C     -1.37490563      0.27707584     -1.93865092
 C     -0.40425029      1.31576679     -1.98513082
 C     -2.60464675      0.59600287     -1.30145018
 C      3.33851483      1.15930101      2.83978992
 C      2.36005460      2.07167330      3.39198587
 C      3.70226387      1.25396929      1.49178048
 C      1.78911088      3.05357904      2.58395946
 C      0.37711715      3.34171340      2.69287019
 C     -0.43781825      2.70919643      3.67106853
 C     -1.82555178      2.62690450      3.37401414
 C     -1.44631675      3.26863298      0.99566667
 C     -0.12131875      3.61438631      1.37182466
 C     -2.32351345      2.90443311      2.05320184
 C      0.16201474      1.67277013      4.51910847
 C      1.53313652      1.34696453      4.32993370
 C     -0.66971050      0.62929526      5.00867736
 C     -3.69596625      1.25339752      3.00781045
 C     -2.66402079      1.60508511      3.95969540
 C     -2.09434987      0.62064440      4.76538761
 C     -4.11922297     -0.07635914      2.88776574
 C     -4.11864437      0.13324874      0.43300879
 C     -3.67138129      1.49989254      0.56268589
 C     -3.46870490      2.05330482      1.82420652
 C     -4.33819014     -0.64679153      1.57275586
 C     -3.22590775     -2.55733307      0.48495529
 C     -3.00308594     -1.74440378     -0.69085416
 C     -3.44062470     -0.42568147     -0.71630673
 C     -3.88120651     -2.02408424      1.59934196
 C     -2.24758786     -3.11298598      3.09200613
 C     -1.57380829     -3.65918145      1.93436455
 C     -2.05234173     -3.38049834      0.65684211
 C     -3.38000172     -2.30466680      2.93072785
 C     -2.53399204     -0.75369438      4.65171340
 C     -1.36167878     -1.58813704      4.80793413
 C     -1.22100687     -2.74515135      4.04353871
 C     -3.52615103     -1.10062213      3.72688683
