# Supplementary material for: Nanoscale π–π stacked molecules are bound by collective charge fluctuations
Source: Nat Commun. 2017 Feb 7;8:14052. doi: 10.1038/ncomms14052 (PMC5309697; doi:10.1038/ncomms14052)
Supplement: Supplementary Dataset 1 — XYZ geometry files for all molecules studied in the manuscript. [file ncomms14052-s2.zip › Supplementary Dataset 16.txt]

142
Formula: C118H24
 C     -0.60345687      6.62173009      0.02012726
 C     -2.01070079      6.39784248      0.02009714
 C      0.13576839      6.62313704     -1.18987488
 C      0.13619588      6.61942492      1.22988429
 C      1.51381473      6.43357246     -1.19045000
 C      1.51415526      6.42964782      1.22921751
 C      2.22882951      6.23682921      0.01889217
 C     -3.15110583      5.93392916      0.01959777
 H     -0.39990675      6.66984786     -2.13834463
 H     -0.39912647      6.66313957      2.17868266
 H      2.04309962      6.33957018     -2.13904832
 H      2.04384064      6.33243276      2.17727239
 C      5.40747145      3.80692278      0.01677613
 C      4.51088773      4.91566387      0.01734858
 C      5.78242578      3.16950738     -1.19359184
 C      5.77804694      3.16575538      1.22644170
 C      6.32681459      1.88864678     -1.19404131
 C      6.32232128      1.88487175      1.22479560
 C      6.52529352      1.17372240      0.01462216
 C      3.53430413      5.66536543      0.01795822
 H      5.54953283      3.65423721     -2.14206227
 H      5.54171996      3.64749033      2.17557499
 H      6.51277944      1.38537400     -2.14322161
 H      6.50491973      1.37859285      2.17302767
 C      5.99874823     -2.79495343      0.01354161
 C      6.51409814     -1.46533490      0.01303738
 C      5.62297275     -3.43317221     -1.19615955
 C      5.61845808     -3.42951846      1.22377511
 C      4.77772471     -4.53833277     -1.19612514
 C      4.77322936     -4.53462326      1.22396112
 C      4.25973882     -5.06734477      0.01376622
 C      6.67378661     -0.24445956      0.01326894
 H      5.92495552     -2.98886535     -2.14489765
 H      5.91686296     -2.98226978      2.17226063
 H      4.42842705     -4.94676082     -2.14479284
 H      4.42034002     -4.94011127      2.17255851
 C      0.56275749     -6.60180064      0.01245418
 C      1.97054360     -6.37598789      0.01286981
 C     -0.17764615     -6.59610980     -1.19722137
 C     -0.17843436     -6.59310058      1.22164140
 C     -1.55640470     -6.40630925     -1.19848025
 C     -1.55715034     -6.40333106      1.22150396
 C     -2.27092515     -6.21101649      0.01103958
 C      3.11150768     -5.91315483      0.01331107
 H      0.35801534     -6.64301703     -2.14569930
 H      0.35659646     -6.63776789      2.17058017
 H     -2.08408704     -6.30839971     -2.14761645
 H     -2.08555100     -6.30325713      2.17001369
 C     -5.44117091     -3.76922463      0.01094962
 C     -4.54816429     -4.87975072      0.01023982
 C     -5.81705276     -3.12959893     -1.19829827
 C     -5.81538747     -3.13065818      1.22131086
 C     -6.36184415     -1.84971588     -1.19738565
 C     -6.36021584     -1.85086621      1.22231582
 C     -6.55497025     -1.13679049      0.01292288
 C     -3.57497776     -5.63391268      0.01035529
 H     -5.58558447     -3.61436729     -2.14706583
 H     -5.58275620     -3.61641235      2.16928271
 H     -6.54676911     -1.34443434     -2.14568252
 H     -6.54410840     -1.34648286      2.17128364
 C     -6.04282385      2.83379254      0.01616239
 C     -6.54443936      1.50075842      0.01514027
 C     -5.67127346      3.47334037     -1.19358444
 C     -5.67483047      3.47359728      1.22692529
 C     -4.82639582      4.57775378     -1.19248732
 C     -4.82999240      4.57805791      1.22808957
 C     -4.30691091      5.10157821      0.01848611
 C     -6.70553464      0.28017787      0.01405434
 H     -5.97307258      3.02863348     -2.14221291
 H     -5.97964393      3.02917878      2.17471225
 H     -4.47556218      4.98710945     -2.14021785
 H     -4.48209421      4.98780283      2.17672127
 C      0.69842661     -2.34944203     -3.22588314
 C      1.91823603     -2.37687587     -2.44539076
 C      0.36847483     -1.21322102     -3.97522597
 C      2.77279537     -1.27747962     -2.44835481
 C      3.37451073     -0.84635862     -1.20965044
 C      3.19684159     -1.56276705      0.00142108
 C      3.37544906     -0.84098320      1.20911181
 C     -1.97766954     -1.38289086     -3.22555763
 C     -1.62698778     -2.54885273     -2.44179876
 C     -0.99697253     -0.71982196     -3.97383630
 C     -0.31708906     -3.02032425     -2.44188957
 C      0.27683818     -3.45442671     -1.20087200
 C     -0.46141071     -3.50081454      0.00781781
 C      0.27816540     -3.44918233      1.21545661
 C      2.30592447     -2.71020430      0.00448556
 C      1.65225199     -3.06284060     -1.20386498
 C      1.65355070     -3.05747123      1.21511894
 C     -1.88472721      1.46011005     -3.23061114
 C     -2.88645323      0.76822514     -2.44678362
 C     -0.94966105      0.73107425     -3.97594128
 C     -2.93171735     -0.62364377     -2.44459163
 C     -3.16530184     -1.32165588     -1.20332662
 C     -3.44838561     -0.63246106      0.00321125
 C     -3.16402032     -1.31633355      1.21246190
 C     -1.82980795     -3.01610222      0.00753591
 C     -2.36514988     -2.50730653     -1.20264055
 C     -2.36381454     -2.50201358      1.21610154
 C      0.84763676      2.25082883     -3.23516347
 C     -0.12128613      2.99102267     -2.45421630
 C      0.44480986      1.13450123     -3.97881553
 C     -1.45906952      2.60406282     -2.45162279
 C     -2.19836193      2.61589040     -1.21256248
 C     -1.63268292      3.10207930     -0.00612466
 C     -2.19685780      2.62096227      1.20308717
 C     -3.40537857      0.82161182     -0.00008386
 C     -3.07670046      1.48574873     -1.20949302
 C     -3.07513675      1.49096241      1.20603953
 C      2.44383916     -0.10455922     -3.23196033
 C      2.84573971      1.04763900     -2.45278106
 C      1.25946306     -0.06723991     -3.97837151
 C      2.06614149      2.20113102     -2.45451770
 C      1.84742568      2.91091334     -1.21716746
 C      2.47503593      2.52064589     -0.00721747
 C      1.84830257      2.91533990      1.20169505
 C     -0.23388700      3.50168832     -0.00783078
 C      0.50085707      3.39386682     -1.21591791
 C      0.50206780      3.39859636      1.19988164
 C      3.28162149      1.31366580     -0.00500989
 C      3.41568933      0.58300211     -1.21163883
 C      3.41661099      0.58828251      1.20470885
 C      0.85116089      2.26492246      3.22404049
 C      2.06867796      2.21161024      2.44208273
 C      2.84823234      1.05823949      2.44455030
 C      0.44924951      1.15193213      3.97318543
 C     -1.88116658      1.47426061      3.22608324
 C     -1.45636921      2.61472953      2.44151295
 C     -0.11863933      3.00148881      2.44082710
 C     -0.94524231      0.74849205      3.97364811
 C     -1.97399720     -1.36869858      3.23355318
 C     -2.92896131     -0.61290108      2.45040482
 C     -2.88371142      0.77897001      2.44639489
 C     -0.99249404     -0.70240234      3.97786604
 C      0.70204769     -2.33532712      3.23515784
 C     -0.31435914     -3.00965374      2.45526890
 C     -1.62423937     -2.53810088      2.45455296
 C      0.37294889     -1.19582372      3.97991318
 C      2.44743115     -0.09046085      3.22937853
 C      2.77543219     -1.26674408      2.45048036
 C      1.92094744     -2.36616591      2.45334832
 C      1.26395224     -0.04985653      3.97707062
