# Supplementary material for: Nanoscale π–π stacked molecules are bound by collective charge fluctuations
Source: Nat Commun. 2017 Feb 7;8:14052. doi: 10.1038/ncomms14052 (PMC5309697; doi:10.1038/ncomms14052)
Supplement: Supplementary Dataset 1 — XYZ geometry files for all molecules studied in the manuscript. [file ncomms14052-s2.zip › Supplementary Dataset 15.txt]

110
Formula: C66H44
 C     -1.52331050     -0.00520280      7.43446350
 C     -0.93301650      1.26982180      7.50738240
 C      0.44578420      1.42957170      7.53363060
 C      1.31204010      0.32303780      7.46393770
 C      0.71940360     -0.94821860      7.57457330
 C     -0.65966530     -1.10745180      7.57215790
 C      2.72251070      0.46260060      7.04424150
 C      3.11841490      1.59200760      6.30515670
 C      4.30263910      1.60591530      5.58306120
 C      5.14999420      0.48545700      5.55148310
 C      4.83406120     -0.58214920      6.41052200
 C      3.65349960     -0.58917760      7.14478120
 C      6.14839890      0.38147540      4.46843580
 C      6.29421270     -0.83506700      3.78046880
 C      6.88940560     -0.88315840      2.52624440
 C      7.37256530      0.28104770      1.90396210
 C      7.38546270      1.46104420      2.67083880
 C      6.78371200      1.51133560      3.92187890
 C      7.59658470      0.28901820      0.44354930
 C      7.23827440      1.42717960     -0.29954810
 C      7.05969310      1.36315930     -1.67448280
 C      7.22839320      0.15688150     -2.37570970
 C      7.74569240     -0.93651430     -1.65705040
 C      7.92681000     -0.87152270     -0.28045230
 C      5.98691360     -1.17981800     -4.06879220
 C      5.09014390     -1.23096730     -5.12784370
 C      4.79821760     -0.08703840     -5.89051280
 C      5.57329400      1.06200540     -5.64880590
 C      6.47119500      1.11293640     -4.58956690
 C      3.56462040     -0.05455740     -6.70239090
 C      2.78074530      1.11201060     -6.71260740
 C      1.45291150      1.08311320     -7.11708590
 C      0.84379900     -0.11338970     -7.53286850
 C      1.67475880     -1.23932890     -7.68064730
 C      3.00333360     -1.21107290     -7.27388230
 C     -0.63044450     -0.20778320     -7.55003300
 C     -1.25057640     -1.38583060     -7.09928710
 C     -2.58851140     -1.39842550     -6.72869720
 C     -3.37205350     -0.23317860     -6.78911080
 C     -2.79562010      0.89833360     -7.39459470
 C     -1.45683840      0.91022310     -7.76733040
 C     -4.62715980     -0.16739990     -6.01296180
 C     -4.94018300      1.00789890     -5.30861720
 C     -5.86603120      1.00121220     -4.27360960
 C     -6.52379900     -0.18111800     -3.89322280
 C     -6.33526290     -1.31254310     -4.70822890
 C     -5.40833640     -1.30606350     -5.74339600
 C      6.63541230      0.01774080     -3.72150190
 C     -7.15495510     -0.26280270     -2.56012630
 C     -7.00569100     -1.43734320     -1.80290080
 C     -7.22468560     -1.44245040     -0.43234000
 C     -7.60592430     -0.27413240      0.25007710
 C     -7.91530660      0.85358450     -0.53258840
 C     -7.69382640      0.85956160     -1.90483130
 C     -7.42541130     -0.20342850      1.71482610
 C     -6.96054570      0.98669380      2.30088480
 C     -6.40229150      0.99256750      3.57289890
 C     -6.27701610     -0.19342190      4.31601590
 C     -6.89668710     -1.34604910      3.79981520
 C     -7.46144200     -1.34963600      2.53066690
 C     -5.30954210     -0.25072460      5.43013980
 C     -4.46515760     -1.36905360      5.53373270
 C     -3.30059440     -1.32395200      6.28600530
 C     -2.92258920     -0.16326740      6.98484930
 C     -3.85473490      0.89193700      7.01473090
 C     -5.01529640      0.85315830      6.25019290
 H     -1.55719720      2.15611180      7.44534210
 H      0.85319370      2.43610530      7.53284520
 H      1.34474820     -1.83581370      7.56527720
 H     -1.06722070     -2.11345970      7.60250000
 H      2.43655940      2.42919240      6.19630400
 H      4.51339870      2.45006630      4.93289340
 H      5.50187890     -1.43754360      6.47060290
 H      3.42950460     -1.45019590      7.76800020
 H      5.82043740     -1.72944540      4.17517400
 H      6.86538880     -1.81520840      1.96930050
 H      7.82709790      2.36427830      2.25882290
 H      6.76173010      2.45266060      4.46456910
 H      6.97525110      2.34311970      0.22102220
 H      6.66215880      2.23023240     -2.19373760
 H      7.96442920     -1.86525040     -2.17722270
 H      8.28484210     -1.75071660      0.24834180
 H      6.09029000     -2.04804680     -3.42455500
 H      4.51404320     -2.13801900     -5.28611860
 H      5.43435290      1.94297560     -6.26968650
 H      7.01829050      2.03289870     -4.40172490
 H      3.17919430      2.02522930     -6.28040130
 H      0.84589150      1.97472200     -6.99070690
 H      1.26098700     -2.16349370     -8.07497170
 H      3.60293350     -2.11360750     -7.35667190
 H     -0.64735380     -2.27071820     -6.91904750
 H     -2.99837770     -2.29250870     -6.26812370
 H     -3.39258260      1.79599720     -7.53162230
 H     -1.03265550      1.81696300     -8.19004680
 H     -4.36011760      1.90807870     -5.48986260
 H     -5.98744000      1.89626980     -3.67054340
 H     -6.88733220     -2.22423060     -4.49624590
 H     -5.25224840     -2.21270130     -6.32179620
 H     -6.59222370     -2.32502790     -2.27243810
 H     -6.97622830     -2.33447630      0.13481960
 H     -8.28936580      1.75400960     -0.05287560
 H     -7.89799080      1.76450220     -2.47086500
 H     -6.92007560      1.89428230      1.70576830
 H     -5.93984190      1.90337210      3.94263910
 H     -6.89086090     -2.26346890      4.38238220
 H     -7.89112020     -2.26997960      2.14470990
 H     -4.65934840     -2.24085970      4.91569710
 H     -2.61780280     -2.16566740      6.23182050
 H     -3.64654780      1.77939110      7.60548670
 H     -5.68306140      1.71068990      6.25496590
