# Supplementary material for: Nanoscale π–π stacked molecules are bound by collective charge fluctuations
Source: Nat Commun. 2017 Feb 7;8:14052. doi: 10.1038/ncomms14052 (PMC5309697; doi:10.1038/ncomms14052)
Supplement: Supplementary Dataset 1 — XYZ geometry files for all molecules studied in the manuscript. [file ncomms14052-s2.zip › Supplementary Dataset 14.txt]

70
Formula: C70
 C     -2.41696520      0.00000000      3.21952600
 C     -1.23488790      0.00000000      3.96539200
 C     -0.38160130     -1.17444820      3.96539200
 C      0.99904530     -0.72584890      3.96539200
 C     -2.78607700     -1.16427120      2.44105510
 C     -0.74688330     -2.29867050      3.21952600
 C     -2.78607700      1.16427120      2.44105510
 C     -0.38160130      1.17444820      3.96539200
 C      0.99904530      0.72584890      3.96539200
 C     -0.74688330      2.29867050      3.21952600
 C      1.95536590     -1.42065650      3.21952600
 C     -1.96823290     -2.28993710      2.44105510
 C      0.24634260     -3.00949630      2.44105510
 C      1.95536590      1.42065650      3.21952600
 C      1.56964220     -2.57953020      2.44105510
 C      2.93832510     -0.69569980      2.44105510
 C     -3.39366840     -0.71910060      1.20636030
 C     -1.96823290      2.28993710      2.44105510
 C     -3.39366840      0.71910060      1.20636030
 C     -1.73260650     -3.00535620      1.20636030
 C     -0.36479590     -3.44978470      1.20636030
 C      2.32285870     -2.57651280      1.20636030
 C      3.16821210     -1.41298370      1.20636030
 C      2.93832510      0.69569980      2.44105510
 C     -3.25153240     -1.45516860      0.00000000
 C     -2.38872640     -2.64271930      0.00000000
 C      0.37916880     -3.54206290      0.00000000
 C      1.77521830     -3.08845900      0.00000000
 C      3.48587170     -0.73394660      0.00000000
 C      3.16821210      1.41298370      1.20636030
 C     -3.39366840     -0.71910060     -1.20636030
 C     -3.25153240      1.45516860      0.00000000
 C     -1.73260650     -3.00535620     -1.20636030
 C     -0.36479590     -3.44978470     -1.20636030
 C      2.32285870     -2.57651280     -1.20636030
 C      3.16821210     -1.41298370     -1.20636030
 C      3.48587170      0.73394660      0.00000000
 C     -2.78607700     -1.16427120     -2.44105510
 C     -3.39366840      0.71910060     -1.20636030
 C     -1.96823290     -2.28993710     -2.44105510
 C      0.24634260     -3.00949630     -2.44105510
 C      1.56964220     -2.57953020     -2.44105510
 C      2.93832510     -0.69569980     -2.44105510
 C      3.16821210      1.41298370     -1.20636030
 C      0.24634260      3.00949630      2.44105510
 C      1.56964220      2.57953020      2.44105510
 C     -1.73260650      3.00535620      1.20636030
 C      2.32285870      2.57651280      1.20636030
 C     -2.38872640      2.64271930      0.00000000
 C     -2.41696520      0.00000000     -3.21952600
 C     -2.78607700      1.16427120     -2.44105510
 C     -0.74688330     -2.29867050     -3.21952600
 C      1.95536590     -1.42065650     -3.21952600
 C      2.93832510      0.69569980     -2.44105510
 C      2.32285870      2.57651280     -1.20636030
 C     -0.36479590      3.44978470      1.20636030
 C      1.77521830      3.08845900      0.00000000
 C     -1.73260650      3.00535620     -1.20636030
 C     -1.23488790      0.00000000     -3.96539200
 C     -1.96823290      2.28993710     -2.44105510
 C     -0.38160130     -1.17444820     -3.96539200
 C      0.99904530     -0.72584890     -3.96539200
 C      1.95536590      1.42065650     -3.21952600
 C      1.56964220      2.57953020     -2.44105510
 C      0.37916880      3.54206290      0.00000000
 C     -0.36479590      3.44978470     -1.20636030
 C     -0.38160130      1.17444820     -3.96539200
 C     -0.74688330      2.29867050     -3.21952600
 C      0.99904530      0.72584890     -3.96539200
 C      0.24634260      3.00949630     -2.44105510
