# Supplementary material for: Nanoscale π–π stacked molecules are bound by collective charge fluctuations
Source: Nat Commun. 2017 Feb 7;8:14052. doi: 10.1038/ncomms14052 (PMC5309697; doi:10.1038/ncomms14052)
Supplement: Supplementary Dataset 1 — XYZ geometry files for all molecules studied in the manuscript. [file ncomms14052-s2.zip › Supplementary Dataset 13.txt]

180
Formula: C136H44
 C     -3.20773860      6.59649360     -0.28652410
 C     -2.53999480      6.79019660     -1.50939390
 C     -1.19208730      7.11290590     -1.55637410
 C     -0.42934230      7.23291810     -0.38186230
 C     -1.12700110      7.17442800      0.83779760
 C     -2.48107030      6.87874580      0.88386650
 C      1.04431640      7.19700930     -0.40444010
 C      1.71428500      6.61972510     -1.49672670
 C      3.04924960      6.25451080     -1.41175700
 C      3.77682390      6.43841790     -0.22501250
 C      3.15261950      7.14948270      0.81452310
 C      1.81980290      7.52642310      0.72315000
 C      5.02171710      5.67595810     -0.02886980
 C      5.24484230      5.04365660      1.20518650
 C      6.15528170      4.00341030      1.31946400
 C      6.88744920      3.55564510      0.20699620
 C      6.78811200      4.30327550     -0.98002820
 C      5.87099620      5.33865510     -1.09711280
 C      7.48775660      2.21003230      0.23933240
 C      7.41544190      1.40426420     -0.90901570
 C      7.56087990      0.02729540     -0.82749540
 C      7.78440700     -0.60571690      0.40639650
 C      8.03361280      0.21575600      1.52049350
 C      7.88938840      1.59412290      1.43841700
 C      6.81795650     -2.49320520      1.69260490
 C      6.13668740     -3.70135540      1.70108290
 C      6.08592820     -4.51085270      0.55465580
 C      6.88522350     -4.13862100     -0.54066080
 C      7.56727780     -2.92975110     -0.54888800
 C      5.03505630     -5.53764040      0.44799400
 C      4.35909060     -5.69856690     -0.77281640
 C      3.13927040     -6.35587570     -0.83352970
 C      2.54184580     -6.88310520      0.32334560
 C      3.28992780     -6.85336980      1.51337010
 C      4.51014990     -6.19441290      1.57460090
 C      1.10805460     -7.22047650      0.30534660
 C      0.31174220     -6.90992570      1.42001380
 C     -1.07187870     -6.87682820      1.32421040
 C     -1.72027740     -7.15128480      0.10903150
 C     -0.93114370     -7.60051530     -0.96406980
 C      0.45297770     -7.63549670     -0.86747390
 C     -3.12356910     -6.73998620     -0.06727150
 C     -3.51838340     -6.15120110     -1.27966150
 C     -4.69306230     -5.41867830     -1.36877100
 C     -5.52354110     -5.24337070     -0.24935960
 C     -5.20794120     -5.96522360      0.91507510
 C     -4.03201710     -6.69719690      1.00469830
 C      7.47677300     -2.04097000      0.53707900
 C     -6.50077720     -4.14077450     -0.24794870
 C     -6.65348360     -3.36894650      0.91518710
 C     -7.22623110     -2.10687820      0.86552520
 C     -7.67208410     -1.55993910     -0.34924900
 C     -7.67471130     -2.40088570     -1.47659270
 C     -7.10029380     -3.66377820     -1.42727910
 C     -7.84422950     -0.09993940     -0.45291390
 C     -7.41821130      0.55904940     -1.61818610
 C     -7.15228870      1.92085700     -1.61307750
 C     -7.29777630      2.68118780     -0.44122910
 C     -7.89590610      2.05740490      0.66820380
 C     -8.16565580      0.69613490      0.66154230
 C     -6.58082890      3.96261890     -0.32795290
 C     -5.90849430      4.25642970      0.86926540
 C     -4.89896800      5.20527340      0.90906400
 C     -4.51423680      5.91279210     -0.24306180
 C     -5.31014190      5.74209410     -1.39187900
 C     -6.31482880      4.78527790     -1.43641940
 H     -3.06089440      6.60475810     -2.44330180
 H     -0.71237000      7.20959940     -2.52543100
 H     -0.58561970      7.27843790      1.77294000
 H     -2.96269720      6.80236720      1.85348600
 H      1.15652320      6.34005940     -2.38431480
 H      3.49721910      5.69854300     -2.23016010
 H      3.70857730      7.37150550      1.72141430
 H      1.36190250      8.04527490      1.56007390
 H      4.60075910      5.27762250      2.04759580
 H      6.20142450      3.44469080      2.24923060
 H      7.39778810      4.03318600     -1.83778420
 H      5.77386140      5.86194150     -2.04449650
 H      7.10379440      1.84422270     -1.85133340
 H      7.36018560     -0.57534640     -1.70802180
 H      8.28879630     -0.23657230      2.47485960
 H      8.03454450      2.19773400      2.33007740
 H      6.72345490     -1.83000840      2.54698350
 H      5.52603120     -3.95611720      2.56200970
 H      6.93006800     -4.78213730     -1.41501110
 H      8.13497350     -2.64469820     -1.43037720
 H      4.73098980     -5.19290470     -1.65892760
 H      2.58413100     -6.35158940     -1.76665940
 H      2.88878250     -7.31611590      2.41080270
 H      5.04476590     -6.14895190      2.51941350
 H      0.78519450     -6.57217730      2.33705850
 H     -1.65160970     -6.51313440      2.16754530
 H     -1.40848160     -7.88754700     -1.89697940
 H      1.03916450     -7.95074940     -1.72619950
 H     -2.83499000     -6.15796760     -2.12357090
 H     -4.90324180     -4.86755240     -2.28036830
 H     -5.86888580     -5.91083120      1.77572900
 H     -3.78955200     -7.20627600      1.93348740
 H     -6.19593400     -3.70303280      1.84147940
 H     -7.20244290     -1.48434990      1.75464270
 H     -8.08374680     -2.03918490     -2.41594050
 H     -7.06884650     -4.27012920     -2.32837800
 H     -7.15844560     -0.02348850     -2.49682120
 H     -6.69126570      2.37168520     -2.48686340
 H     -8.09798180      2.63676430      1.56494200
 H     -8.57740560      0.23122460      1.55300650
 H     -6.08539300      3.63995210      1.74543700
 H     -4.32098490      5.30298780      1.82156460
 H     -5.10720630      6.32864050     -2.28281360
 H     -6.86939980      4.63898540     -2.35937660
 C     -3.07762140     -0.20802620     -2.53185450
 C     -3.88384690     -0.17742620     -1.39034060
 C     -3.89126130     -1.31063010     -0.48222140
 C     -3.97720970     -0.79576050      0.87263070
 C     -2.24332940     -1.36183930     -2.80224780
 C     -3.09189080     -2.42524550     -0.75232860
 C     -2.31767230      0.96447410     -2.91778690
 C     -3.96628700      1.03747390     -0.59786990
 C     -4.02548120      0.65457650      0.80136740
 C     -3.23917910      2.16899950     -0.97966980
 C     -3.26012370     -1.41971620      1.89815110
 C     -2.25067740     -2.44827930     -1.93168730
 C     -2.34324830     -3.06361850      0.31212100
 C     -3.34994740      1.41977040      1.75801650
 C     -2.42608690     -2.57065480      1.61031360
 C     -2.55518710     -0.62153090      2.88021190
 C     -0.99251990     -0.90344150     -3.36580350
 C     -2.39699080      2.12869720     -2.15865960
 C     -1.03848700      0.53275880     -3.43716060
 C     -1.00709550     -3.11091760     -1.59919930
 C     -1.06402920     -3.48990600     -0.21304870
 C     -1.23095230     -2.48827070      2.42266900
 C     -1.31138270     -1.28438580      3.20662380
 C     -2.59967730      0.76834970      2.81255700
 C      0.22792950     -1.59051100     -3.12654780
 C      0.22118890     -2.73736030     -2.20957600
 C      0.10607650     -3.50462680      0.59301990
 C      0.01894330     -2.98463220      1.96288200
 C     -0.14523700     -0.54947030      3.55018270
 C     -1.40151950      1.53775080      3.06862730
 C      1.41624010     -0.82060780     -3.24385740
 C      0.13500730      1.31606370     -3.27084740
 C      1.40414930     -3.02709300     -1.47717890
 C      1.34722080     -3.40615590     -0.09075140
 C      1.17910790     -2.40501940      2.54462280
 C      1.09727070     -1.20122460      3.32847230
 C     -0.19201040      0.91620670      3.47866250
 C      2.63236580     -1.19415570     -2.55579100
 C      1.37025490      0.61578850     -3.31499490
 C      2.62701490     -2.28088760     -1.68538090
 C      2.53521940     -2.89521490      0.55884430
 C      2.45280660     -2.40223260      1.85714560
 C      2.31909610     -0.45318960      3.12689360
 C      1.00717740      1.62122270      3.18993450
 C     -2.53354750      2.95180780      0.01455860
 C     -2.58813290      2.58482590      1.35508850
 C     -1.19897930      2.89795400     -1.89657640
 C     -1.39488500      2.66095450      2.16889350
 C      0.05198490      2.54437200     -2.47067580
 C      3.35382460      0.01339390     -2.20655610
 C      2.55790390      1.13218200     -2.67102080
 C      3.34203320     -2.20426470     -0.42717930
 C      3.17208040     -1.19768970      2.22330170
 C      2.27487740      0.93674410      3.05874290
 C      1.01448040      2.74491220      2.29117570
 C     -1.28396210      3.40659960     -0.55381680
 C     -0.17827430      3.18927180      1.65894460
 C      1.21113620      2.97795570     -1.77287330
 C      4.03638940      0.09568540     -0.98966290
 C      2.48016150      2.29627380     -1.91133850
 C      4.03056020     -1.03755740     -0.08144240
 C      3.94450900     -0.52250530      1.27311790
 C      3.08184940      1.64219630      2.08371180
 C      2.28754960      2.75547820      1.60299480
 C     -0.12064310      3.57609110      0.24425200
 C      1.12567140      3.48703160     -0.43056710
 C      3.95588920      1.31074820     -0.19731030
 C      3.19536990      2.39115960     -0.65403550
 C      3.89962190      0.92783940      1.20195900
 C      2.34212860      3.12143790      0.26190440
