# Supplementary material for: Nanoscale π–π stacked molecules are bound by collective charge fluctuations
Source: Nat Commun. 2017 Feb 7;8:14052. doi: 10.1038/ncomms14052 (PMC5309697; doi:10.1038/ncomms14052)
Supplement: Supplementary Dataset 1 — XYZ geometry files for all molecules studied in the manuscript. [file ncomms14052-s2.zip › Supplementary Dataset 12.txt]

100
Formula: C60H40
 C     -0.99199030      6.83829380     -0.04046150
 C     -1.81881310      6.98174830      1.08932740
 C     -3.12417930      6.50496660      1.08948730
 C     -3.66404330      5.86220100     -0.04012030
 C     -2.89889630      5.88938650     -1.21896580
 C     -1.59474420      6.36570660     -1.21910510
 C     -4.82549300      4.95252660      0.04167720
 C     -5.03476400      4.21557460      1.22020640
 C     -5.80926250      3.06328020      1.21998390
 C     -6.41247980      2.59154610      0.04122980
 C     -6.35443470      3.42934470     -1.08806920
 C     -5.57903670      4.58264640     -1.08788140
 C     -6.81629870      1.17263100     -0.04083520
 C     -6.55315360      0.45402430     -1.21988610
 C     -6.50128700     -0.93342170     -1.22015230
 C     -6.70988560     -1.67012750     -0.04134020
 C     -7.15494010     -0.95893010      1.08860650
 C     -7.20693100      0.42977700      1.08885160
 C     -6.20131690     -3.05499770      0.04024920
 C     -5.56477050     -3.48086320      1.21895430
 C     -4.70692140     -4.57253050      1.21905600
 C     -4.44358920     -5.29181610      0.04044330
 C     -5.22221640     -4.97846940     -1.08921040
 C     -6.08097430     -3.88580450     -1.08929170
 C     -2.45328020     -6.08508080     -1.21984800
 C     -1.11786340     -6.46500090     -1.21982140
 C     -0.48233110     -6.89212930     -0.04103760
 C     -1.29658590     -7.09541070      1.08870100
 C     -2.63330850     -6.71529810      1.08862530
 C      0.99200760     -6.83825930      0.04048280
 C      1.59475110     -6.36561770      1.21912790
 C      2.89886470     -5.88922330      1.21896540
 C      3.66409940     -5.86220550      0.04015490
 C      3.12418430     -6.50487070     -1.08946570
 C      1.81885880     -6.98180290     -1.08925360
 C      4.82553030     -4.95250760     -0.04164900
 C      5.03491350     -4.21567270     -1.22021270
 C      5.80934980     -3.06332290     -1.21998080
 C      6.41251900     -2.59155700     -0.04123360
 C      6.35443010     -3.42931490      1.08811390
 C      5.57915200     -4.58268100      1.08789470
 C     -3.21851660     -6.11380350     -0.04111840
 C      6.81632180     -1.17263780      0.04082070
 C      6.55303370     -0.45402030      1.21985070
 C      6.50113230      0.93341330      1.22011570
 C      6.70990930      1.67016070      0.04134330
 C      7.15483690      0.95894970     -1.08862490
 C      7.20688420     -0.42976910     -1.08886030
 C      6.20132960      3.05502640     -0.04022730
 C      5.56486460      3.48094830     -1.21893700
 C      4.70701140      4.57262620     -1.21903040
 C      4.44363490      5.29185360     -0.04041100
 C      5.22222750      4.97846800      1.08927600
 C      6.08097930      3.88581530      1.08934620
 C      3.21857690      6.11385980      0.04114340
 C      2.63331120      6.71521590     -1.08862510
 C      1.29660850      7.09544750     -1.08866060
 C      0.48234780      6.89216360      0.04105330
 C      1.11786570      6.46492090      1.21982070
 C      2.45325580      6.08494650      1.21983070
 H     -1.41538620      7.42164350      1.99742480
 H     -3.71604730      6.58154290      1.99763930
 H     -3.28190230      5.40873730     -2.11432570
 H     -0.99225760      6.24476830     -2.11454060
 H     -4.47599910      4.47173290      2.11553600
 H     -5.83569560      2.44891860      2.11513480
 H     -6.87858050      3.14359010     -1.99611470
 H     -5.51163130      5.17585850     -1.99589750
 H     -6.25328510      0.99023870     -2.11541720
 H     -6.16249470     -1.44542990     -2.11596960
 H     -7.40945630     -1.49871560      1.99680300
 H     -7.50100060      0.94872310      1.99723710
 H     -5.63693290     -2.87039420      2.11420760
 H     -4.13082780     -4.78681170      2.11439670
 H     -5.11114660     -5.56505260     -1.99723480
 H     -6.62454590     -3.63937540     -1.99745090
 H     -2.87027990     -5.63369010     -2.11524760
 H     -0.52573750     -6.30065850     -2.11524170
 H     -0.86224760     -7.50462910      1.99688730
 H     -3.21814910     -6.83490280      1.99667910
 H      0.99230330     -6.24481640      2.11460660
 H      3.28170260     -5.40820610      2.11419760
 H      3.71587510     -6.58101760     -1.99777020
 H      1.41556120     -7.42207420     -1.99722680
 H      4.47642570     -4.47206140     -2.11565110
 H      5.83568170     -2.44891300     -2.11510310
 H      6.87832710     -3.14338870      1.99624830
 H      5.51207240     -5.17612160      1.99578460
 H      6.25307110     -0.99023570      2.11534830
 H      6.16206210      1.44538290      2.11584820
 H      7.40908290      1.49871710     -1.99690870
 H      7.50095750     -0.94870440     -1.99725140
 H      5.63711860      2.87054760     -2.11423140
 H      4.13096190      4.78695810     -2.11438910
 H      5.11111980      5.56501610      1.99731770
 H      6.62457780      3.63939330      1.99749050
 H      3.21801750      6.83441540     -1.99681950
 H      0.86233080      7.50488600     -1.99677740
 H      0.52574350      6.30059830      2.11524580
 H      2.87012700      5.63320770      2.11511280
