# Supplementary material for: Nanoscale π–π stacked molecules are bound by collective charge fluctuations
Source: Nat Commun. 2017 Feb 7;8:14052. doi: 10.1038/ncomms14052 (PMC5309697; doi:10.1038/ncomms14052)
Supplement: Supplementary Dataset 1 — XYZ geometry files for all molecules studied in the manuscript. [file ncomms14052-s2.zip › Supplementary Dataset 10.txt]

170
Formula: C130H40
 C      1.62040570      3.06362800      1.70858000
 C      2.28924560      2.72621020      0.50279920
 C      3.19377010      1.57306840      0.50230970
 C      3.36276760      0.84249120      1.70766250
 C      2.74270780      1.26470370      2.94326240
 C      1.88336060      2.36013310      2.94367320
 C      3.41571530     -0.59547210      1.70701460
 C      2.82839610     -1.06327610      2.94219960
 C      2.05208250     -2.21901200      2.94164550
 C      1.84157320     -2.93876080      1.70590450
 C      2.48368120     -2.55191900      0.50047880
 C      0.49049290     -3.43362900      1.70568010
 C     -0.24918530     -3.55271110      0.49998410
 C     -1.65868070     -3.15161270      0.50010510
 C     -2.22445450     -2.66069310      1.70590510
 C     -1.47451920     -2.63902540      2.94145180
 C     -0.13540940     -3.02022840      2.94131810
 C     -3.11257640     -1.52850670      1.70642530
 C     -2.91230730     -0.80593490      2.94222080
 C     -2.96357770      0.58542060      2.94282240
 C     -3.21646260      1.29241210      1.70767100
 C     -3.50897770      0.60304770      0.50167790
 C     -3.45501230     -0.86143130      0.50105300
 C     -1.88622940      3.01926800      0.50280420
 C     -0.51006560      3.52303650      0.50307900
 C      0.23648790      3.45760120      1.70873960
 C     -0.35723380      2.99806400      2.94396360
 C     -1.66463200      2.51936000      2.94372810
 C     -2.41425230      2.48698500      1.70824100
 C      3.30102150     -1.33544420      0.50102800
 C      3.41907700     -0.59342270     -0.70412430
 C      1.84196790     -2.94115240     -0.70514110
 C      2.82842640     -1.06145570     -1.93937680
 C      2.05247620     -2.21670010     -1.93987330
 C      0.49252590     -3.43534990     -0.70541670
 C     -0.13564110     -3.01812240     -1.94035800
 C     -1.47416720     -2.63709700     -1.94024350
 C     -2.22757080     -2.66102650     -0.70513310
 C     -3.11465030     -1.53023250     -0.70468600
 C     -2.91239800     -0.80349590     -1.93946800
 C     -2.96363120      0.58726590     -1.93883330
 C     -3.21880960      1.29611220     -0.70345830
 C     -2.41754460      2.48920430     -0.70292140
 C     -1.66432880      2.52173900     -1.93797370
 C     -0.35749390      3.00020570     -1.93771450
 C      0.23828140      3.46152510     -0.70241230
 C      1.62050630      3.06804190     -0.70253700
 C      1.88374980      2.36211190     -1.93789390
 C      2.74270640      1.26714570     -1.93840550
 C      3.36618300      0.84279970     -0.70351320
 C      0.83140240     -2.27001620     -2.71888910
 C     -1.90251340     -1.49188590     -2.71871610
 C     -2.00721340      1.34876970     -2.71745800
 C      0.66198280      2.32602120     -2.71688370
 C      2.41631750      0.08954910     -2.71783480
 C      2.41651930      0.08674050      3.72211980
 C      0.83140510     -2.27323450      3.72108800
 C     -1.90296330     -1.49496710      3.72144570
 C     -2.00767020      1.34616930      3.72267880
 C      0.66198020      2.32363020      3.72312100
 C      0.42461100     -1.16258420      4.46626950
 C     -0.97206080     -0.76506110      4.46646010
 C     -1.02555580      0.68607610      4.46707350
 C      0.33805800      1.18533800      4.46727810
 C      1.23424180      0.04280600      4.46674810
 C      0.33823670      1.18882940     -3.46358480
 C     -1.02540250      0.68956380     -3.46386030
 C     -0.97190200     -0.76158990     -3.46453500
 C      0.42479860     -1.15912000     -3.46461960
 C      1.23445200      0.04628400     -3.46397970
 C     -0.98576170      6.83176660     -0.38646660
 C     -1.81002100      6.96225700      0.74690490
 C     -3.11547570      6.48506940      0.74745160
 C     -3.66190190      5.85327400     -0.38532570
 C     -2.89107600      5.87378000     -1.56075900
 C     -1.58881110      6.34969900     -1.56126650
 C     -4.83662820      4.96213300     -0.31662610
 C     -5.12100040      4.27665240      0.87648400
 C     -5.89452400      3.12395170      0.87693540
 C     -6.42157380      2.60033580     -0.31569200
 C     -6.30637280      3.39958220     -1.46913130
 C     -5.53306750      4.55208370     -1.46954980
 C     -6.80126090      1.17555870     -0.38344770
 C     -6.53069040      0.45409390     -1.55921300
 C     -6.47910110     -0.93138640     -1.55982960
 C     -6.69515470     -1.67206230     -0.38467790
 C     -7.12512410     -0.95820020      0.74955590
 C     -7.17686290      0.43074950      0.75017560
 C     -6.21101700     -3.06493300     -0.31802950
 C     -5.64853730     -3.54986420      0.87479810
 C     -4.79202430     -4.64232590      0.87424170
 C     -4.45589790     -5.30334640     -0.31926860
 C     -5.17925170     -4.94441510     -1.47273810
 C     -6.03565520     -3.85224760     -1.47213510
 C     -2.44795040     -6.06995070     -1.56247040
 C     -1.11440750     -6.44942000     -1.56251580
 C     -0.47769250     -6.88486210     -0.38723290
 C     -1.29028860     -7.07411720      0.74626920
 C     -2.62726560     -6.69410640      0.74618640
 C      0.99656420     -6.85431920     -0.31950120
 C      1.63070540     -6.46968500      0.87392630
 C      2.93418240     -5.99224390      0.87440540
 C      3.66745400     -5.87607020     -0.31856670
 C      3.10342190     -6.45254240     -1.47273470
 C      1.80014730     -6.92964030     -1.47324830
 C      4.81257230     -4.94699040     -0.38559030
 C      5.01696590     -4.20235870     -1.56029950
 C      5.79020440     -3.05154940     -1.55972490
 C      6.40188740     -2.58180380     -0.38437480
 C      6.33088780     -3.41396150      0.74850240
 C      5.55563640     -4.56762480      0.74789620
 C     -3.21850610     -6.10526910     -0.38720870
 C      6.82900320     -1.17048140     -0.31628200
 C      6.65853800     -0.44825310      0.87689370
 C      6.60683330      0.93896940      0.87685050
 C      6.72325960      1.67193830     -0.31627290
 C      7.09829390      0.95714940     -1.46995260
 C      7.14993220     -0.42974370     -1.46992830
 C      6.19280010      3.04777680     -0.38405710
 C      5.54919610      3.47202180     -1.55967010
 C      4.69291530      4.56249530     -1.56013280
 C      4.43302960      5.28902090     -0.38503700
 C      5.20127120      4.96486050      0.74881130
 C      6.05973850      3.87168900      0.74929160
 C      3.22235450      6.13083530     -0.31795050
 C      2.61763950      6.66496250     -1.47186190
 C      1.28277230      7.04479060     -1.47232340
 C      0.48676550      6.90963030     -0.31880600
 C      1.14724410      6.57187920      0.87454430
 C      2.48231130      6.19163670      0.87495350
 H     -1.40749060      7.39582100      1.65811170
 H     -3.70219550      6.55731320      1.65898720
 H     -3.26837600      5.38886290     -2.45552960
 H     -0.98818310      6.22139290     -2.45613780
 H     -4.61523550      4.56463640      1.79266530
 H     -5.96914440      2.54729680      1.79346780
 H     -6.77912440      3.08126200     -2.39396900
 H     -5.41818940      5.11001570     -2.39456120
 H     -6.22563400      0.98660210     -2.45447070
 H     -6.13541100     -1.43884840     -2.45561870
 H     -7.37272690     -1.49464990      1.66128350
 H     -7.46341030      0.94654850      1.66241850
 H     -5.76700220     -2.98162250      1.79191700
 H     -4.26798110     -4.89343070      1.79097350
 H     -5.02235810     -5.49116060     -2.39825340
 H     -6.52953940     -3.56883980     -2.39727560
 H     -2.85939990     -5.61419500     -2.45743080
 H     -0.52479110     -6.27847650     -2.45757850
 H     -0.85716540     -7.47577110      1.65807040
 H     -3.20719080     -6.80842710      1.65775550
 H      1.05311540     -6.40737930      1.79073580
 H      3.33438440     -5.57194250      1.79159210
 H      3.67250840     -6.47177230     -2.39788100
 H      1.37834480     -7.31078180     -2.39893310
 H      4.45613750     -4.45187210     -2.45544030
 H      5.80949380     -2.43708750     -2.45425620
 H      6.84746000     -3.12722740      1.66024960
 H      5.48479040     -5.15486940      1.65917390
 H      6.42057200     -0.97816740      1.79377620
 H      6.32999850      1.44970220      1.79370160
 H      7.29262760      1.49220080     -2.39521600
 H      7.38398280     -0.94886490     -2.39506770
 H      5.61505290      2.86165500     -2.45474340
 H      4.11576750      4.77049840     -2.45548790
 H      5.08668870      5.54477860      1.66034350
 H      6.59555480      3.62342200      1.66123330
 H      3.18397370      6.72668580     -2.39682800
 H      0.83433590      7.39515990     -2.39766710
 H      0.57545350      6.46649120      1.79104150
 H      2.91216120      5.80098510      1.79180400
