# Supplementary material for: Nanoscale π–π stacked molecules are bound by collective charge fluctuations
Source: Nat Commun. 2017 Feb 7;8:14052. doi: 10.1038/ncomms14052 (PMC5309697; doi:10.1038/ncomms14052)
Supplement: Supplementary Dataset 1 — XYZ geometry files for all molecules studied in the manuscript. [file ncomms14052-s2.zip › Supplementary Dataset 9.txt]

88
Formula: C60H28
 C     -3.80842583     -2.74905948      2.30353660
 C     -2.75157990     -2.31858543      1.49000027
 C     -1.54540675     -3.04557352      1.49000803
 C     -1.43221129     -4.18141833      2.30311532
 C     -2.49531434     -4.60883519      3.09526899
 C     -3.68951332     -3.88872716      3.09563144
 C     -0.36545419     -2.59476047      0.70692922
 C      0.79352279     -2.22203019      1.38205988
 C      1.96394246     -1.81286282      0.72497757
 C      1.96394246     -1.81286282     -0.72497757
 C      0.79352279     -2.22203019     -1.38205988
 C     -0.36545419     -2.59476047     -0.70692922
 C      3.17625215     -1.45885704      1.47343942
 C      4.18605000     -0.90336965      0.71510608
 C      4.18605000     -0.90336965     -0.71510608
 C      3.17625215     -1.45885704     -1.47343942
 C      5.53291754     -0.85665850     -1.14823705
 C      6.36433378     -0.82843122      0.00000000
 C      5.53291754     -0.85665850      1.14823705
 C      7.66504737     -1.31009194      0.00000000
 C      8.17946059     -1.64302606     -1.30888120
 C      7.36622377     -1.67129219     -2.43474377
 C      5.95480514     -1.36933681     -2.36837763
 C      4.88461961     -1.76884468     -3.24462342
 C      3.56070616     -1.81447246     -2.81495972
 C      8.17946059     -1.64302606      1.30888120
 C      7.36622377     -1.67129219      2.43474377
 C      5.95480514     -1.36933681      2.36837763
 C      4.88461961     -1.76884468      3.24462342
 C      3.56070616     -1.81447246      2.81495972
 C     -1.54540675     -3.04557352     -1.49000803
 C     -2.75157990     -2.31858543     -1.49000027
 C     -3.80842583     -2.74905948     -2.30353660
 C     -3.68951332     -3.88872716     -3.09563144
 C     -2.49531434     -4.60883519     -3.09526899
 C     -1.43221129     -4.18141833     -2.30311532
 C     -2.90286285     -1.06453056      0.70696901
 C     -3.11604257      0.13406701      1.38219714
 C     -3.32295792      1.35648371      0.72496468
 C     -3.32295792      1.35648371     -0.72496468
 C     -3.11604257      0.13406701     -1.38219714
 C     -2.90286285     -1.06453056     -0.70696901
 C     -3.47161696      2.61052934     -1.47329553
 C     -3.85400749      3.69817125     -0.71521227
 C     -3.85400749      3.69817125      0.71521227
 C     -3.47161696      2.61052934      1.47329553
 C     -3.67682790      5.03426260      1.14835112
 C     -3.56701516      5.85888488      0.00000000
 C     -3.67682790      5.03426260     -1.14835112
 C     -3.05396463      2.93026308     -2.81370977
 C     -2.88001822      4.24337426     -3.24343748
 C     -3.09943337      5.36488461     -2.36791051
 C     -2.56708884      6.70639795     -2.43425686
 C     -2.46078854      7.51311724     -1.30853829
 C     -2.87545260      7.06127484      0.00000000
 C     -3.05396463      2.93026308      2.81370977
 C     -2.88001822      4.24337426      3.24343748
 C     -3.09943337      5.36488461      2.36791051
 C     -2.56708884      6.70639795      2.43425686
 C     -2.46078854      7.51311724      1.30853829
 H      5.11523956     -2.14000221     -4.24050851
 H      2.82119247     -2.22439652     -3.49775702
 H      2.82119247     -2.22439652      3.49775702
 H      5.11523956     -2.14000221      4.24050851
 H      7.79379865     -2.02272499      3.37098618
 H      9.21100963     -1.97269516      1.40935264
 H      9.21100963     -1.97269516     -1.40935264
 H      7.79379865     -2.02272499     -3.37098618
 H     -2.14790070      7.06889102     -3.37004949
 H     -1.96355211      8.47520767     -1.40854203
 H     -1.96355211      8.47520767      1.40854203
 H     -2.14790070      7.06889102      3.37004949
 H     -2.47122007      4.40936656      4.23741146
 H     -2.76653389      2.13286643      3.49385052
 H     -2.76653389      2.13286643     -3.49385052
 H     -2.47122007      4.40936656     -4.23741146
 H      0.77929321     -2.23118808      2.46862481
 H      0.77929321     -2.23118808     -2.46862481
 H     -3.12503701      0.11612697      2.46872316
 H     -3.12503701      0.11612697     -2.46872316
 H     -0.49576416     -4.73288615     -2.30152522
 H     -2.39075524     -5.49893789     -3.70907702
 H     -4.52506430     -4.21151423     -3.71010090
 H     -4.73314803     -2.17824219     -2.30285924
 H     -0.49576416     -4.73288615      2.30152522
 H     -2.39075524     -5.49893789      3.70907702
 H     -4.52506430     -4.21151423      3.71010090
 H     -4.73314803     -2.17824219      2.30285924
