# Supplementary material for: Nanoscale π–π stacked molecules are bound by collective charge fluctuations
Source: Nat Commun. 2017 Feb 7;8:14052. doi: 10.1038/ncomms14052 (PMC5309697; doi:10.1038/ncomms14052)
Supplement: Supplementary Dataset 1 — XYZ geometry files for all molecules studied in the manuscript. [file ncomms14052-s2.zip › Supplementary Dataset 8.txt]

70
Formula: C70
 C     -2.41696586      0.00000000      3.21952694
 C     -1.23488823      0.00000000      3.96539312
 C     -0.38160145     -1.17444850      3.96539312
 C      0.99904556     -0.72584909      3.96539312
 C     -2.78607783     -1.16427156      2.44105584
 C     -0.74688353     -2.29867113      3.21952694
 C     -2.78607783      1.16427156      2.44105584
 C     -0.38160145      1.17444850      3.96539312
 C      0.99904556      0.72584909      3.96539312
 C     -0.74688353      2.29867113      3.21952694
 C      1.95536646     -1.42065689      3.21952694
 C     -1.96823345     -2.28993778      2.44105584
 C      0.24634266     -3.00949717      2.44105584
 C      1.95536646      1.42065689      3.21952694
 C      1.56964266     -2.57953094      2.44105584
 C      2.93832596     -0.69569998      2.44105584
 C     -3.39366937     -0.71910077      1.20636060
 C     -1.96823345      2.28993778      2.44105584
 C     -3.39366937      0.71910077      1.20636060
 C     -1.73260698     -3.00535701      1.20636060
 C     -0.36479604     -3.44978573      1.20636060
 C      2.32285937     -2.57651355      1.20636060
 C      3.16821302     -1.41298406      1.20636060
 C      2.93832596      0.69569998      2.44105584
 C     -3.25153335     -1.45516906      0.00000000
 C     -2.38872708     -2.64272002      0.00000000
 C      0.37916895     -3.54206395      0.00000000
 C      1.77521883     -3.08845985      0.00000000
 C      3.48587265     -0.73394686      0.00000000
 C      3.16821302      1.41298406      1.20636060
 C     -3.39366937     -0.71910077     -1.20636060
 C     -3.25153335      1.45516906      0.00000000
 C     -1.73260698     -3.00535701     -1.20636060
 C     -0.36479604     -3.44978573     -1.20636060
 C      2.32285937     -2.57651355     -1.20636060
 C      3.16821302     -1.41298406     -1.20636060
 C      3.48587265      0.73394686      0.00000000
 C     -2.78607783     -1.16427156     -2.44105584
 C     -3.39366937      0.71910077     -1.20636060
 C     -1.96823345     -2.28993778     -2.44105584
 C      0.24634266     -3.00949717     -2.44105584
 C      1.56964266     -2.57953094     -2.44105584
 C      2.93832596     -0.69569998     -2.44105584
 C      3.16821302      1.41298406     -1.20636060
 C      0.24634266      3.00949717      2.44105584
 C      1.56964266      2.57953094      2.44105584
 C     -1.73260698      3.00535701      1.20636060
 C      2.32285937      2.57651355      1.20636060
 C     -2.38872708      2.64272002      0.00000000
 C     -2.41696586      0.00000000     -3.21952694
 C     -2.78607783      1.16427156     -2.44105584
 C     -0.74688353     -2.29867113     -3.21952694
 C      1.95536646     -1.42065689     -3.21952694
 C      2.93832596      0.69569998     -2.44105584
 C      2.32285937      2.57651355     -1.20636060
 C     -0.36479604      3.44978573      1.20636060
 C      1.77521883      3.08845985      0.00000000
 C     -1.73260698      3.00535701     -1.20636060
 C     -1.23488823      0.00000000     -3.96539312
 C     -1.96823345      2.28993778     -2.44105584
 C     -0.38160145     -1.17444850     -3.96539312
 C      0.99904556     -0.72584909     -3.96539312
 C      1.95536646      1.42065689     -3.21952694
 C      1.56964266      2.57953094     -2.44105584
 C      0.37916895      3.54206395      0.00000000
 C     -0.36479604      3.44978573     -1.20636060
 C     -0.38160145      1.17444850     -3.96539312
 C     -0.74688353      2.29867113     -3.21952694
 C      0.99904556      0.72584909     -3.96539312
 C      0.24634266      3.00949717     -2.44105584
