# Supplementary material for: Nanoscale π–π stacked molecules are bound by collective charge fluctuations
Source: Nat Commun. 2017 Feb 7;8:14052. doi: 10.1038/ncomms14052 (PMC5309697; doi:10.1038/ncomms14052)
Supplement: Supplementary Dataset 1 — XYZ geometry files for all molecules studied in the manuscript. [file ncomms14052-s2.zip › Supplementary Dataset 7.txt]

158
Formula: C130H28
 C      0.52740773      0.00273144     -2.47802887
 C     -0.37635935      0.00209856     -3.54558502
 C     -1.19144349     -1.17306845     -3.79919972
 C     -2.51097401     -0.72665921     -4.20983810
 C      0.64913863     -1.16161751     -1.62381475
 C     -1.06543794     -2.29479256     -2.97572861
 C      0.64510744      1.16601346     -1.62179211
 C     -1.19550485      1.17488246     -3.79716119
 C     -2.51348345      0.72463540     -4.20858177
 C     -1.07338817      2.29558721     -2.97172978
 C     -3.64570350     -1.42436549     -3.78289501
 C     -0.13401028     -2.28344589     -1.86744730
 C     -2.24413572     -3.00950254     -2.52969164
 C     -3.65061620      1.41767921     -3.78043077
 C     -3.50828532     -2.58463979     -2.92625955
 C     -4.81664600     -0.70169040     -3.33146229
 C      0.86079488     -0.71675560     -0.26349858
 C     -0.14192325      2.28554088     -1.86347623
 C      0.85831289      0.71953287     -0.26225222
 C     -0.72398829     -3.00338223     -0.76092024
 C     -2.02787587     -3.44852410     -1.16866044
 C     -4.59606210     -2.58461205     -1.97188774
 C     -5.40359646     -1.42116716     -2.22215871
 C     -4.81905175      0.69018221     -3.33025338
 C      0.36730282     -1.45425384      0.84473518
 C     -0.45644242     -2.64117184      0.58543335
 C     -3.09715358     -3.54577786     -0.24085645
 C     -4.43124311     -3.09679197     -0.65694496
 C     -6.06722541     -0.74378605     -1.16443392
 C     -5.40848554      1.40570347     -2.21970777
 C      0.14678525     -0.72176851      2.04081458
 C      0.36227766      1.45340212      0.84725792
 C     -1.44299567     -3.00409382      1.53811556
 C     -2.74643367     -3.45231969      1.13093192
 C     -5.31489372     -2.58757904      0.33208696
 C     -6.12298138     -1.42423955      0.08126318
 C     -6.06976469      0.72420053     -1.16316155
 C     -0.80410169     -1.16894812      3.03642429
 C      0.14430110      0.71808909      2.04206425
 C     -1.58580184     -2.29301289      2.78854370
 C     -3.69878618     -3.01775399      2.12866365
 C     -4.96364101     -2.59121208      1.73565118
 C     -6.27242186     -0.70824520      1.32911155
 C     -6.12786612      1.40229477      0.08371523
 C     -2.25453786      3.00545679     -2.52446136
 C     -3.51721002      2.57693596     -2.92178200
 C     -0.73435722      3.00154134     -0.75571711
 C     -4.60497492      2.57149629     -1.96741379
 C     -0.46557500      2.63789813      0.59000398
 C     -1.39203692     -0.00591076      3.66986860
 C     -0.80812031      1.16025159      3.03844897
 C     -2.98324938     -2.30664943      3.16987267
 C     -5.56515138     -1.43290586      2.36460651
 C     -6.27482436      0.68361832      1.33031920
 C     -5.32379932      2.56798283      0.33656243
 C     -2.03978644      3.44288081     -1.16268184
 C     -4.44191590      3.08195880     -0.65158254
 C     -1.45337061      2.99575626      1.54331687
 C     -2.74358655     -0.00855935      4.03074674
 C     -1.59370389      2.28203460      2.79252001
 C     -3.55647467     -1.18385218      3.77454081
 C     -4.87561593     -0.73729993      3.36273425
 C     -5.57005931      1.40892012      2.36707486
 C     -4.97255830      2.57038744      1.74013318
 C     -3.10938372      3.53482514     -0.23471441
 C     -2.75834201      3.44018797      1.13691548
 C     -3.56052977      1.16435879      3.77658127
 C     -2.99118984      2.29017499      3.17386844
 C     -4.87812346      0.71396872      3.36399534
 C     -3.70918223      3.00060628      2.13388926
 C      6.43779741     -1.37250832      2.43048928
 C      5.53608440     -0.69379050      1.59481107
 C      5.53348385      0.71240995      1.59543619
 C      6.43267770      1.39372167      2.43171808
 C      7.33124649      0.70908953      3.24437866
 C      7.33382720     -0.68527519      3.24375796
 C      4.58213103      1.53242143      0.80344106
 C      3.77253313      2.43835085      1.48692463
 C      2.99455354      3.41141195      0.84650879
 C      3.03617446      3.46685201     -0.60266286
 C      3.81597279      2.51018745     -1.26926312
 C      4.58828226      1.55173446     -0.61049077
 C      2.12902689      4.31717511      1.61067380
 C      1.58439508      5.34941243      0.87631872
 C      1.64041435      5.41781616     -0.55034409
 C      2.24109777      4.45822637     -1.33874099
 C      0.53506569      6.18611366     -0.98892635
 C     -0.20412532      6.58501421      0.15233965
 C      0.44801231      6.07600598      1.30288618
 C     -1.56269018      6.85928667      0.11442186
 C     -2.12079459      6.91373996     -1.21790132
 C     -1.39484912      6.53190936     -2.33989699
 C     -0.03584567      6.04882577     -2.24739726
 C      0.71946992      5.21786458     -3.14768980
 C      1.80148141      4.45572636     -2.71089452
 C     -2.21884149      6.78965707      1.40069748
 C     -1.57817736      6.29888685      2.53223998
 C     -0.21616682      5.81794026      2.49464300
 C      0.46330518      4.88561956      3.35781413
 C      1.57788709      4.16669428      2.93278899
 C      5.51340656      0.71619130     -1.42005925
 C      5.51596543     -0.69496656     -1.42068216
 C      6.40033595     -1.36819805     -2.28037253
 C      7.27505159     -0.68241019     -3.11685102
 C      7.27252701      0.71150915     -3.11623487
 C      6.39533054      1.39338358     -2.27915350
 C      4.58774107     -1.51659048      0.80209948
 C      3.78149167     -2.42609481      1.48478585
 C      3.00698103     -3.40134914      0.84350468
 C      3.04868798     -3.45526977     -0.60572819
 C      3.82501381     -2.49519734     -1.27147465
 C      4.59389315     -1.53458047     -0.61184739
 C      2.25709076     -4.44877509     -1.34268378
 C      1.65990095     -5.41124511     -0.55514960
 C      1.60375821     -5.34440064      0.87157874
 C      2.14475892     -4.31092589      1.60686811
 C      0.47000807     -6.07544918      1.29754577
 C     -0.18040791     -6.58567318      0.14656946
 C      0.55727025     -6.18306668     -0.99437581
 C      1.81738798     -4.44658909     -2.71481491
 C      0.73808974     -5.21219633     -3.15225887
 C     -0.01420444     -6.04667692     -2.25268677
 C     -1.37148052     -6.53453295     -2.34552861
 C     -2.09597955     -6.91999147     -1.22383367
 C     -1.53798102     -6.86479488      0.10850237
 C      1.59317014     -4.16366008      2.92916013
 C      0.48120417     -4.88696797      3.35359602
 C     -0.19499059     -5.82091228      2.48960640
 C     -1.55524932     -6.30682103      2.52687165
 C     -2.19425577     -6.79878226      1.39491027
 H      0.38049702      5.08573378     -4.17212636
 H      2.24878879      3.76475483     -3.41993227
 H      1.96500453      3.39693691      3.59481786
 H      0.03953293      4.64672990      4.32997349
 H     -2.16156969      6.18078441      3.44221096
 H     -3.27503371      7.03675313      1.47544236
 H     -3.16972349      7.16907539     -1.34734055
 H     -1.90688471      6.50446728     -3.29862905
 H     -1.88368725     -6.50803367     -3.30419732
 H     -3.14399606     -7.17896303     -1.35344606
 H     -3.24954198     -7.04974943      1.46951815
 H     -2.13898201     -6.19167741      3.43700474
 H      0.05667406     -4.65052761      4.32602243
 H      1.97759072     -3.39315553      3.59189224
 H      2.26220677     -3.75339668     -3.42324699
 H      0.39860526     -5.08034872     -4.17656150
 H      3.77721830      2.40783916      2.57302475
 H      3.84856868      2.53118272     -2.35503803
 H      3.78614540     -2.39658167      2.57091383
 H      3.85763687     -2.51506931     -2.35726961
 H      6.38922245      2.47985891     -2.27066743
 H      7.95010109      1.26547094     -3.75946613
 H      7.95462690     -1.23334646     -3.76057002
 H      6.39816573     -2.45469541     -2.27284444
 H      6.42166381      2.48022991      2.42727492
 H      8.02437246      1.26134433      3.87236386
 H      8.02899810     -1.23551736      3.87124955
 H      6.43080862     -2.45904538      2.42508220
