# Supplementary material for: Nanoscale π–π stacked molecules are bound by collective charge fluctuations
Source: Nat Commun. 2017 Feb 7;8:14052. doi: 10.1038/ncomms14052 (PMC5309697; doi:10.1038/ncomms14052)
Supplement: Supplementary Dataset 1 — XYZ geometry files for all molecules studied in the manuscript. [file ncomms14052-s2.zip › Supplementary Dataset 5.txt]

12
Formula: C6H6
 C      0.00000000      0.00000000      1.05903530
 C      0.00000000     -1.20600840      1.75767420
 C      0.00000000     -1.20717670      3.15159050
 C      0.00000000      0.00000000      3.84857510
 C      0.00000000      1.20717670      3.15159050
 C      0.00000000      1.20600840      1.75767420
 H      0.00000000      0.00000000     -0.02158050
 H      0.00000000     -2.14163870      1.21442170
 H      0.00000000     -2.14356570      3.69299530
 H      0.00000000      0.00000000      4.93014990
 H      0.00000000      2.14356570      3.69299530
 H      0.00000000      2.14163870      1.21442170
