# Supplementary material for: Nanoscale π–π stacked molecules are bound by collective charge fluctuations
Source: Nat Commun. 2017 Feb 7;8:14052. doi: 10.1038/ncomms14052 (PMC5309697; doi:10.1038/ncomms14052)
Supplement: Supplementary Dataset 1 — XYZ geometry files for all molecules studied in the manuscript. [file ncomms14052-s2.zip › Supplementary Dataset 1.txt]

24
Formula: C12H12
 C     -1.04782520     -1.42167360      0.00000000
 C     -1.45450340     -0.85544590      1.20620480
 C     -1.45450340     -0.85544590     -1.20620480
 C     -2.26679700      0.27716100      1.20695390
 C     -2.67147810      0.84502110      0.00000000
 C     -2.26679700      0.27716100     -1.20695390
 H     -1.13385340     -1.29205930     -2.14231500
 H     -2.58249430      0.71630660     -2.14379770
 H     -3.30304220      1.72327000      0.00000000
 H     -2.58249430      0.71630660      2.14379770
 H     -1.13385340     -1.29205930      2.14231500
 H     -0.40602530     -2.29190490      0.00000000
 C      1.04782520      1.42167360      0.00000000
 C      1.45450340      0.85544590     -1.20620480
 C      1.45450340      0.85544590      1.20620480
 C      2.26679700     -0.27716100     -1.20695390
 C      2.67147810     -0.84502110      0.00000000
 C      2.26679700     -0.27716100      1.20695390
 H      0.40602530      2.29190490      0.00000000
 H      1.13385340      1.29205930      2.14231500
 H      2.58249430     -0.71630660      2.14379770
 H      3.30304220     -1.72327000      0.00000000
 H      2.58249430     -0.71630660     -2.14379770
 H      1.13385340      1.29205930     -2.14231500
