# Supplementary material for: Nanoscale π–π stacked molecules are bound by collective charge fluctuations
Source: Nat Commun. 2017 Feb 7;8:14052. doi: 10.1038/ncomms14052 (PMC5309697; doi:10.1038/ncomms14052)
Supplement: Supplementary Dataset 1 — XYZ geometry files for all molecules studied in the manuscript. [file ncomms14052-s2.zip › Supplementary Dataset 36.txt]

96
Formula: C64H32
 C     -0.56540850      8.75645416      0.01371422
 C     -1.97182597      8.60964847      0.01397693
 C      0.15959270      8.74609569     -1.20250475
 C      0.16002611      8.75143988      1.22968991
 C      1.53950209      8.61143407     -1.20244914
 C      1.53996923      8.61677529      1.22972658
 C      2.25276469      8.48149062      0.01380236
 C     -3.14408053      8.25062459      0.01381739
 H     -0.38725204      8.78421926     -2.14484329
 H     -0.38644972      8.79371932      2.17206693
 H      2.08344890      8.54310625     -2.14476238
 H      2.08424634      8.55260671      2.17214345
 C      5.77905127      6.59054881      0.01356618
 C      4.68468665      7.48603258      0.01414715
 C      6.28138736      6.06798425     -1.20276998
 C      6.28670730      6.07186591      1.22933361
 C      7.15747055      4.99337660     -1.20295516
 C      7.16280239      4.99721916      1.22909782
 C      7.56877917      4.39605346      0.01313242
 C      3.60416843      8.06531505      0.01412173
 H      5.92276598      6.48275925     -2.14502140
 H      5.93225881      6.48963921      2.17184152
 H      7.49161907      4.55901318     -2.14538969
 H      7.50108904      4.56588101      2.17144780
 C      8.72960923      0.56549021      0.01293187
 C      8.58417341      1.97204627      0.01334470
 C      8.71906185     -0.15942505     -1.20333635
 C      8.72484531     -0.16004420      1.22884864
 C      8.58562090     -1.53945493     -1.20336611
 C      8.59138412     -1.54010292      1.22880206
 C      8.45708848     -2.25303376      0.01284777
 C      8.22827296      3.14524240      0.01333526
 H      8.75660579      0.38751662     -2.14564179
 H      8.76688487      0.38638555      2.17126265
 H      8.51766028     -2.08339402     -2.14571139
 H      8.52791285     -2.08451795      2.17118731
 C      6.57852805     -5.78650899      0.01313052
 C      7.46915110     -4.68818460      0.01331432
 C      6.05853307     -6.29200273     -1.20299806
 C      6.06201575     -6.29588438      1.22910729
 C      4.98795747     -7.17301348     -1.20285721
 C      4.99140646     -7.17690332      1.22920881
 C      4.39223352     -7.58621041      0.01337446
 C      8.04431714     -3.60547722      0.01317022
 H      6.47184776     -5.93207558     -2.14539368
 H      6.47801199     -5.93898926      2.17147722
 H      4.55526753     -7.50967743     -2.14516737
 H      4.56141855     -7.51656879      2.17167982
 C      0.56519825     -8.75608867      0.01369990
 C      1.97161907     -8.60931726      0.01394536
 C     -0.15982007     -8.74573397     -1.20250888
 C     -0.16022003     -8.75108537      1.22968554
 C     -1.53973514     -8.61113016     -1.20243411
 C     -1.54016885     -8.61647956      1.22974154
 C     -2.25299056     -8.48124184      0.01382749
 C      3.14390362     -8.25039214      0.01379830
 H      0.38701301     -8.78383090     -2.14485524
 H      0.38627035     -8.79334511      2.17205501
 H     -2.08369767     -8.54282035     -2.14473962
 H     -2.08443574     -8.55233653      2.17216613
 C     -5.77946860     -6.59065330      0.01360858
 C     -4.68501701     -7.48603139      0.01419430
 C     -6.28185487     -6.06814634     -1.20273166
 C     -6.28715664     -6.07199215      1.22937199
 C     -7.15799088     -4.99358166     -1.20292648
 C     -7.16330467     -4.99738854      1.22912679
 C     -7.56930017     -4.39624754      0.01315540
 C     -3.60443194     -8.06518912      0.01416508
 H     -5.92322169     -6.48291891     -2.14497962
 H     -5.93268179     -6.48973454      2.17188363
 H     -7.49216825     -4.55924896     -2.14536497
 H     -7.50160578     -4.56605277      2.17147269
 C     -8.72985807     -0.56562656      0.01295008
 C     -8.58457726     -1.97219864      0.01335400
 C     -8.71921250      0.15929629     -1.20331265
 C     -8.72501782      0.15989791      1.22887230
 C     -8.58561575      1.53931104     -1.20333064
 C     -8.59140207      1.53994179      1.22883700
 C     -8.45702572      2.25286914      0.01288958
 C     -8.22876926     -3.14542313      0.01334682
 H     -8.75680820     -0.38763455     -2.14562244
 H     -8.76712595     -0.38653481      2.17128167
 H     -8.51758671      2.08324919     -2.14567147
 H     -8.52788000      2.08434197      2.17122737
 C     -6.57844052      5.78636947      0.01315765
 C     -7.46899682      4.68799090      0.01335215
 C     -6.05846158      6.29186839     -1.20297587
 C     -6.06200560      6.29583657      1.22912896
 C     -4.98798263      7.17299623     -1.20284007
 C     -4.99149222      7.17697248      1.22922595
 C     -4.39233791      7.58630692      0.01339177
 C     -8.04416596      3.60528558      0.01322266
 H     -6.47171340      5.93186309     -2.14536909
 H     -6.47798745      5.93893222      2.17150171
 H     -4.55530406      7.50967230     -2.14515120
 H     -4.56156424      7.51671848      2.17169545
