# Supplementary material for: Nanoscale π–π stacked molecules are bound by collective charge fluctuations
Source: Nat Commun. 2017 Feb 7;8:14052. doi: 10.1038/ncomms14052 (PMC5309697; doi:10.1038/ncomms14052)
Supplement: Supplementary Dataset 1 — XYZ geometry files for all molecules studied in the manuscript. [file ncomms14052-s2.zip › Supplementary Dataset 34.txt]

166
Formula: C134H32
 C     -2.02831397      6.83269829      0.43744023
 C     -3.43505476      6.71260203      0.39424688
 C     -1.27047466      6.83568757     -0.75858581
 C     -1.34155054      6.90503743      1.67308497
 C      0.11319939      6.89026622     -0.71974554
 C      0.04313751      6.95723021      1.71203420
 C      0.80005617      6.93960193      0.51684939
 C     -4.64592737      6.53400345      0.34315141
 H     -1.79102943      6.77617278     -1.71445270
 H     -1.91696694      6.90232013      2.59892099
 H      0.69042351      6.86686925     -1.64413854
 H      0.56528320      6.98947925      2.66839565
 C      4.72618821      6.12656522      0.54540989
 C      3.41606936      6.65300592      0.55265015
 C      5.35266837      5.79954702     -0.68122252
 C      5.34993760      5.73014072      1.75251642
 C      6.47416349      4.98687297     -0.70430305
 C      6.47186217      4.91669253      1.73015214
 C      7.01025299      4.46993303      0.49958373
 C      2.20939008      6.86508724      0.55136045
 H      4.89193346      6.12515687     -1.61389551
 H      4.88871780      6.00334078      2.70166087
 H      6.90277558      4.66887210     -1.65476883
 H      6.89971279      4.54563505      2.66157328
 C      8.62946607      0.86229652      0.34812159
 C      8.39549341      2.25340971      0.41421788
 C      8.68619875      0.20284588     -0.90311547
 C      8.59367790      0.07964245      1.52677186
 C      8.56359316     -1.17581443     -0.97830401
 C      8.46928226     -1.29805730      1.45135143
 C      8.37856976     -1.94458582      0.19499177
 C      7.89938694      3.37313442      0.46312748
 H      8.74623465      0.79892983     -1.81383370
 H      8.58052680      0.58028975      2.49494533
 H      8.52495942     -1.67127597     -1.94847822
 H      8.35846098     -1.89013380      2.35981543
 C      6.17161184     -5.23123134      0.03435625
 C      7.22490396     -4.29150373      0.07083545
 C      5.57031705     -5.58413625     -1.19726210
 C      5.55790877     -5.65735017      1.23660935
 C      4.33936875     -6.21983090     -1.22204827
 C      4.32717043     -6.29382248      1.21131575
 C      3.66490580     -6.52999677     -0.01695906
 C      7.90343122     -3.27195429      0.11841861
 H      6.04820078     -5.27677874     -2.12752473
 H      6.02852325     -5.40881755      2.18793144
 H      3.84371362     -6.41876637     -2.17230532
 H      3.82295475     -6.55182563      2.14268929
 C     -0.33063628     -6.97691709     -0.07035777
 C      1.08054122     -6.98990878     -0.04871735
 C     -1.02905115     -6.81045418     -1.29034321
 C     -1.07477248     -7.06094784      1.13029388
 C     -2.41141538     -6.71443473     -1.30649386
 C     -2.45727288     -6.96441214      1.11407804
 C     -3.15533025     -6.77737466     -0.10333678
 C      2.30178613     -6.89613772     -0.03754236
 H     -0.46186056     -6.73976181     -2.21863827
 H     -0.54320888     -7.18661259      2.07375889
 H     -2.94075542     -6.56898146     -2.24829183
 H     -3.02217049     -7.01424104      2.04509767
 C     -7.07009841     -5.81340034     -0.12277417
 C     -5.75059550     -6.31913441     -0.12006750
 C     -7.69913419     -5.44991978     -1.33791062
 C     -7.73970140     -5.53441262      1.09295548
 C     -8.88261147     -4.72834075     -1.33294121
 C     -8.92277482     -4.81169017      1.09871051
 C     -9.48135002     -4.33476533     -0.11168633
 C     -4.55560383     -6.58954060     -0.11292525
 H     -7.20965861     -5.69377383     -2.28098682
 H     -7.28111438     -5.84265613      2.03275334
 H     -9.32644280     -4.39562403     -2.27140925
 H     -9.39689028     -4.54293536      2.04284500
 C    -11.35871512     -0.86799962     -0.05709325
 C    -11.06393431     -2.25081652     -0.08171437
 C    -11.34284942     -0.11736529     -1.25771293
 C    -11.42045032     -0.17111685      1.17383585
 C    -11.19983735      1.26100103     -1.22275363
 C    -11.27841832      1.20764211      1.20863061
 C    -11.06942318      1.93818767      0.01390554
 C    -10.46978072     -3.32384686     -0.09645480
 H    -11.34903156     -0.64407032     -2.21217797
 H    -11.48614181     -0.73896719      2.10209654
 H    -11.09362008      1.82481916     -2.14972885
 H    -11.23246575      1.73001835      2.16438931
 C     -8.59353275      5.02142505      0.15710757
 C     -9.72942835      4.18135011      0.10463228
 C     -7.89073481      5.34461804     -1.02891819
 C     -8.02615943      5.39144353      1.40023740
 C     -6.62346168      5.90247234     -0.96890820
 C     -6.75884760      5.95050490      1.45955528
 C     -6.00876768      6.16705883      0.27876370
 C    -10.50885796      3.23552512      0.05901836
 H     -8.33342411      5.09046133     -1.99215281
 H     -8.57360588      5.17475828      2.31768732
 H     -6.06520666      6.09569892     -1.88511460
 H     -6.30620504      6.18190763      2.42394429
 C      1.23276404     -2.84369227     -2.99967520
 C      2.39286418     -3.22760380     -2.22358888
 C      1.32055828     -1.79235537     -3.91968719
 C      3.60334181     -2.55847126     -2.39842262
 C      4.41262618     -2.22782887     -1.24859652
 C      4.04779193     -2.64536591      0.05866012
 C      4.55930363     -1.86874533      1.13198120
 C     -0.86089057     -0.92851503     -3.15980086
 C     -0.94326584     -2.01315934     -2.20447478
 C      0.25167542     -0.81468075     -4.00135430
 C      0.08297671     -2.95294112     -2.12572734
 C      0.53084830     -3.41752044     -0.83278973
 C     -0.11230613     -3.01283606      0.36810211
 C      0.67731660     -3.06010073      1.54956805
 C      2.77619049     -3.34747938      0.24209721
 C      1.95674045     -3.58226460     -0.89368920
 C      2.10418833     -3.22847140      1.48735286
 C      0.31152638      1.62102174     -3.61546485
 C     -0.83394757      1.49702069     -2.73937693
 C      0.85032025      0.48623182     -4.23360717
 C     -1.40811421      0.24671178     -2.51574260
 C     -1.83828477     -0.11655479     -1.18510364
 C     -1.77415942      0.80669973     -0.10591923
 C     -1.69237522      0.24337666      1.19637540
 C     -1.19186993     -2.02263899      0.28486412
 C     -1.55155706     -1.51302645     -0.99250170
 C     -1.40469231     -1.15255701      1.38920738
 C      3.13194301      1.28150311     -3.73724069
 C      2.56922567      2.44824549     -3.09091767
 C      2.28919950      0.31299028     -4.29548907
 C      1.18632778      2.61538720     -3.03151636
 C      0.57399510      3.11166790     -1.81963930
 C      1.35707206      3.51785430     -0.70610134
 C      0.71988972      3.46930758      0.56296137
 C     -1.17121738      2.12403437     -0.34122767
 C     -0.67501971      2.42130683     -1.63940147
 C     -0.52840930      2.78175804      0.74352230
 C      3.70167163     -1.47735188     -3.35616506
 C      4.56572857     -0.47184086     -2.77314240
 C      2.58009661     -1.09522115     -4.10138703
 C      4.28633454      0.88128103     -2.96003026
 C      4.44299865      1.80491542     -1.85895514
 C      4.96053964      1.38242333     -0.60487230
 C      4.58112778      2.15866306      0.52257803
 C      2.80979926      3.33825473     -0.76873649
 C      3.38046514      2.77196064     -1.93956963
 C      3.51935881      3.11964705      0.44114081
 C      5.25404605     -0.03985214     -0.40782523
 C      5.00712685     -0.94023329     -1.47921168
 C      5.15321436     -0.58043509      0.90171813
 C      3.52053165      2.23955174      2.61480313
 C      4.58076148      1.60723606      1.85763507
 C      4.86070105      0.25516177      2.04412640
 C      2.76863135      1.49374190      3.52991961
 C      0.69943367      2.58053431      2.73656026
 C      1.48039332      3.34220970      1.78519485
 C      2.86139722      3.17120765      1.72481781
 C      1.32914391      1.66724804      3.59125503
 C     -0.47159499      0.03034614      3.19087998
 C     -1.11304072      0.97445199      2.30069478
 C     -0.53990472      2.22528482      2.07818704
 C      0.73118901      0.36611569      3.82333518
 C      1.62264340     -1.88519084      3.35161564
 C      0.37946768     -2.22520548      2.69151530
 C     -0.64676818     -1.28517610      2.61254913
 C      1.80011399     -0.61162602      3.90512988
 C      4.09139481     -0.51928400      2.99558845
 C      3.89927301     -1.83265974      2.41663329
 C      2.68898991     -2.50268405      2.59160460
 C      3.05976659      0.08533957      3.72385613
