# Supplementary material for: Nanoscale π–π stacked molecules are bound by collective charge fluctuations
Source: Nat Commun. 2017 Feb 7;8:14052. doi: 10.1038/ncomms14052 (PMC5309697; doi:10.1038/ncomms14052)
Supplement: Supplementary Dataset 1 — XYZ geometry files for all molecules studied in the manuscript. [file ncomms14052-s2.zip › Supplementary Dataset 31.txt]

166
Formula: C134H32
 C     -0.81883051      9.87999122      0.03002994
 C     -2.23135662      9.92563217      0.05839862
 C     -0.14666993      9.66760835     -1.19792805
 C     -0.07839724      9.78777468      1.23289474
 C      1.16308949      9.21578294     -1.21230913
 C      1.23312868      9.33872278      1.21752201
 C      1.85199297      8.96862690     -0.00047583
 C     -3.41059752      9.58878782      0.07729449
 H     -0.69959109      9.77951067     -2.13073408
 H     -0.57780312      9.99169207      2.18017680
 H      1.65054785      8.97518231     -2.15706980
 H      1.77375210      9.19238843      2.15284184
 C      4.81209165      6.26322155     -0.01652173
 C      3.93308310      7.36833770     -0.00630689
 C      5.04363538      5.54811315     -1.21623248
 C      5.39220628      5.78356459      1.18172992
 C      5.77985891      4.37477046     -1.20857427
 C      6.12727388      4.60868554      1.18981111
 C      6.31456655      3.86763471     -0.00050498
 C      3.04425282      8.21147638     -0.00321845
 H      4.60108657      5.91281554     -2.14307692
 H      5.22488743      6.33367900      2.10780654
 H      5.91849488      3.80640563     -2.12838837
 H      6.54074837      4.22536288      2.12274898
 C      7.44290575      0.01484010      0.06041463
 C      7.25274477      1.41251140      0.04517046
 C      7.43413162     -0.72055151     -1.14895029
 C      7.51568429     -0.69187501      1.28440577
 C      7.43867140     -2.10565388     -1.13281866
 C      7.51846082     -2.07747217      1.30029738
 C      7.44973141     -2.81343053      0.09312547
 C      6.90941884      2.58831514      0.02776775
 H      7.38318077     -0.18141409     -2.09492324
 H      7.52762197     -0.13098628      2.21897512
 H      7.39363226     -2.66592273     -2.06672847
 H      7.53610512     -2.61583441      2.24793086
 C      6.37410962     -6.67687204      0.09953629
 C      6.98321308     -5.40253951      0.10799590
 C      5.98937132     -7.27593395     -1.12404528
 C      5.97903222     -7.29569777      1.30962224
 C      5.11902167     -8.35417534     -1.13706865
 C      5.10818299     -8.37416755      1.29735862
 C      4.59651062     -8.86917040      0.07382882
 C      7.28764717     -4.21587897      0.10838925
 H      6.32678478     -6.83155173     -2.06071957
 H      6.30765839     -6.86656580      2.25643993
 H      4.76180066     -8.76033212     -2.08353051
 H      4.74224445     -8.79500849      2.23403489
 C      0.83569220     -9.96459451      0.00550352
 C      2.24848128    -10.00557872      0.03566582
 C      0.16252510     -9.76597147     -1.22414489
 C      0.09539990     -9.86103674      1.20756321
 C     -1.14649658     -9.31180396     -1.24225747
 C     -1.21521290     -9.40911549      1.18851360
 C     -1.83282363     -9.04744812     -0.03262319
 C      3.42548592     -9.66099937      0.05790807
 H      0.71413975     -9.88917751     -2.15627030
 H      0.59481409    -10.05653417      2.15658562
 H     -1.63431378     -9.08059253     -2.18928413
 H     -1.75488202     -9.25238307      2.12267537
 C     -4.75835058     -6.30437673     -0.04995616
 C     -3.88985861     -7.41787187     -0.04578186
 C     -4.99208695     -5.58677559     -1.24785786
 C     -5.32955469     -5.82214986      1.15177680
 C     -5.72814032     -4.41326149     -1.23700489
 C     -6.06427877     -4.64712162      1.16316577
 C     -6.26081317     -3.90806459     -0.02717610
 C     -3.01787754     -8.27843564     -0.04096872
 H     -4.55366171     -5.95156815     -2.17669009
 H     -5.15832845     -6.37226892      2.07723245
 H     -5.87078729     -3.84478684     -2.15631267
 H     -6.47361626     -4.26377243      2.09804289
 C     -7.44233261     -0.07159638      0.04508594
 C     -7.23827134     -1.46731163      0.02435656
 C     -7.44920856      0.66758054     -1.16194619
 C     -7.50963322      0.63083750      1.27182699
 C     -7.45855735      2.05269533     -1.14140914
 C     -7.51701191      2.01639722      1.29210920
 C     -7.45924845      2.75637079      0.08683932
 C     -6.86888531     -2.63514982      0.00189345
 H     -7.40454598      0.13160131     -2.11006357
 H     -7.51094024      0.06695150      2.20469664
 H     -7.42332824      2.61606248     -2.07389668
 H     -7.52743112      2.55169690      2.24157556
 C     -6.36930704      6.61513859      0.10541718
 C     -6.98257583      5.34302451      0.10965634
 C     -5.97991751      7.21577312     -1.11590913
 C     -5.97479353      7.22961564      1.31791037
 C     -5.10609470      8.29119689     -1.12434487
 C     -5.10072753      8.30550086      1.31023824
 C     -4.58458163      8.80138632      0.08899342
 C     -7.29494802      4.15843572      0.10623996
 H     -6.31665114      6.77477786     -2.05440826
 H     -6.30701046      6.79934816      2.26294364
 H     -4.74533118      8.69866564     -2.06889879
 H     -4.73552370      8.72307550      2.24865128
 C      3.35896974     -2.06561179      0.65005986
 C      2.58775992     -2.13534786      1.87293015
 C      4.02672156     -0.88415888      0.30903407
 C      2.51885183     -1.02969313      2.71907698
 C      1.26173853     -0.67970109      3.34031601
 C      0.10346198     -1.48911645      3.18465174
 C     -1.14803328     -0.83510969      3.34992672
 C      3.28592866     -1.12295052     -2.03050930
 C      2.58671711     -2.33864237     -1.67042053
 C      3.99032155     -0.40313320     -1.05836039
 C      2.62229240     -2.80083409     -0.35636363
 C      1.42141891     -3.33333631      0.24761071
 C      0.21740086     -3.48587097     -0.49359735
 C     -0.99026007     -3.49034509      0.25724522
 C      0.17489028     -2.65307641      2.29441285
 C      1.40020439     -2.92204727      1.62494108
 C     -1.01072970     -3.07839338      1.63476791
 C      3.10348825      1.71551400     -1.96122078
 C      2.36804975      0.96529015     -2.95700466
 C      3.89512662      1.04383927     -1.02262838
 C      2.45730783     -0.42576962     -2.99035034
 C      1.27032375     -1.21459255     -3.23214011
 C      0.01997279     -0.60644047     -3.52805549
 C     -1.13965908     -1.37042856     -3.22288403
 C      0.18072815     -2.99924954     -1.87664560
 C      1.34993705     -2.39637897     -2.41656129
 C     -1.06074803     -2.55245465     -2.40695503
 C      3.06237522      2.52760158      0.76210055
 C      2.23599893      3.21188857     -0.20967027
 C      3.87092439      1.45688448      0.36598068
 C      2.25559305      2.81317842     -1.54468741
 C      1.01954975      2.74740086     -2.29106830
 C     -0.21595348      3.16792236     -1.72637284
 C     -1.39123306      2.59143224     -2.28176280
 C     -0.07397474      0.85724293     -3.49234861
 C      1.08912297      1.60597884     -3.16360827
 C     -1.32087732      1.45015938     -3.15394578
 C      3.21806635      0.19060673      2.37608864
 C      2.36942755      1.29338939      2.77569816
 C      3.95440450      0.26647732      1.18868078
 C      2.29311813      2.43860732      1.98434995
 C      1.01415073      3.07835651      1.77132533
 C     -0.16427401      2.62155276      2.42282392
 C     -1.39675579      2.92211593      1.78055178
 C     -0.23723031      3.58765499     -0.32127686
 C      0.97868505      3.55616196      0.41552715
 C     -1.43308958      3.39929007      0.42490333
 C     -0.08340456      1.41620286      3.25529735
 C      1.16962299      0.75535179      3.37522323
 C     -1.24011217      0.59994205      3.38479095
 C     -3.36620552      2.11296521      0.78716076
 C     -2.58159277      2.12395850      2.00342778
 C     -2.50378940      0.97901929      2.79479876
 C     -4.03822866      0.94913550      0.39722789
 C     -3.32318000      1.30035697     -1.93599448
 C     -2.61982686      2.49755063     -1.52573244
 C     -2.64075842      2.89616065     -0.19069114
 C     -4.01702757      0.53436259     -0.99193050
 C     -3.14064200     -1.53825350     -2.00506223
 C     -2.41605748     -0.74079628     -2.97180249
 C     -2.50531352      0.65026085     -2.93720676
 C     -3.92155927     -0.91269315     -1.02663244
 C     -3.06961750     -2.48014095      0.67566105
 C     -2.25418403     -3.11663505     -0.33684110
 C     -2.28841945     -2.65437201     -1.65097320
 C     -3.88250867     -1.39204502      0.34014646
 C     -3.20714575     -0.22358507      2.40140979
 C     -2.35449336     -1.34409054      2.73849299
 C     -2.28710606     -2.44992344      1.89224630
 C     -3.95653526     -0.24247012      1.21988298
