# Supplementary material for: Nanoscale π–π stacked molecules are bound by collective charge fluctuations
Source: Nat Commun. 2017 Feb 7;8:14052. doi: 10.1038/ncomms14052 (PMC5309697; doi:10.1038/ncomms14052)
Supplement: Supplementary Dataset 1 — XYZ geometry files for all molecules studied in the manuscript. [file ncomms14052-s2.zip › Supplementary Dataset 28.txt]

166
Formula: C134H32
 C     -0.27793674      6.85269638      0.00303521
 C     -1.68374803      6.73413961     -0.01139317
 C      0.46024599      6.80337556     -1.20349356
 C      0.42648367      6.89886288      1.22909301
 C      1.84476552      6.75596935     -1.18284031
 C      1.81098819      6.85046704      1.24978673
 C      2.54854712      6.75813064      0.04508776
 C     -2.87896668      6.46758560     -0.01428762
 H     -0.07708133      6.76533513     -2.15120509
 H     -0.13684738      6.93537797      2.16158974
 H      2.40634758      6.68532939     -2.11444898
 H      2.34692014      6.85385499      2.19896774
 C      6.47138644      5.84752368      0.09302045
 C      5.14806456      6.33931177      0.08238238
 C      7.12348470      5.51830018     -1.11955156
 C      7.11885700      5.54318381      1.31438890
 C      8.30422651      4.79314384     -1.11043686
 C      8.29958612      4.81737265      1.32451057
 C      8.87208186      4.36171516      0.11267427
 C      3.94983836      6.59255454      0.06825776
 H      6.65024414      5.78580325     -2.06455852
 H      6.64208336      5.82949201      2.25207650
 H      8.76274325      4.47791069     -2.04784629
 H      8.75400336      4.52069799      2.26994189
 C     10.36810701      0.76559615      0.10049251
 C     10.29351798      2.17748623      0.11802089
 C     10.23861898      0.06972142     -1.12578393
 C     10.27871009      0.03308649      1.30852192
 C      9.83766681     -1.25675714     -1.13891255
 C      9.87817392     -1.29395327      1.29457145
 C      9.55869534     -1.93367850      0.07282581
 C      9.81243461      3.30616753      0.12081193
 H     10.35867700      0.61648868     -2.06119753
 H     10.42977914      0.55095985      2.25583684
 H      9.64503167     -1.76259450     -2.08525705
 H      9.71739494     -1.82847899      2.23103807
 C      6.71079932     -4.73041890      0.05129834
 C      7.88775844     -3.95045167      0.06094849
 C      6.05816865     -5.02714326     -1.16956218
 C      6.09432714     -5.12358118      1.26329017
 C      4.81598865     -5.64019655     -1.17558485
 C      4.85149210     -5.73632049      1.25720723
 C      4.17589044     -5.98455059      0.03888811
 C      8.78407233     -3.11475898      0.06455032
 H      6.53023470     -4.73208836     -2.10681058
 H      6.59486026     -4.90504414      2.20665129
 H      4.30116741     -5.83113293     -2.11717659
 H      4.36562331     -6.00452959      2.19550382
 C      0.25029848     -6.85755763      0.03120104
 C      1.65592116     -6.73707123      0.02820049
 C     -0.47448308     -6.86717867     -1.18432824
 C     -0.46711583     -6.84757241      1.25039995
 C     -1.85938808     -6.82499851     -1.18093830
 C     -1.85188205     -6.80421538      1.25367839
 C     -2.57641064     -6.77215319      0.03806556
 C      2.85049867     -6.46778117      0.03678411
 H      0.07336080     -6.87293621     -2.12672332
 H      0.08627810     -6.83646346      2.18946418
 H     -2.41125070     -6.80136957     -2.12066502
 H     -2.39835501     -6.76335765      2.19594988
 C     -6.49848120     -5.86138796      0.05270656
 C     -5.17682299     -6.35785493      0.04859699
 C     -7.15128180     -5.54580517     -1.16305372
 C     -7.14184620     -5.53661659      1.27097888
 C     -8.32779292     -4.81350850     -1.16178426
 C     -8.31855511     -4.80438093      1.27321222
 C     -8.89085650     -4.36211259      0.05623746
 C     -3.97841601     -6.61048137      0.04176887
 H     -6.68124706     -5.82885993     -2.10509258
 H     -6.66465594     -5.81247778      2.21155793
 H     -8.78619689     -4.50843740     -2.10261075
 H     -8.76964071     -4.49239006      2.21529385
 C    -10.38291538     -0.76101687      0.03720777
 C    -10.30531850     -2.17279284      0.04898663
 C    -10.26910687     -0.05734988     -1.18605272
 C    -10.28406037     -0.03508043      1.24856690
 C     -9.87506829      1.27141920     -1.19536588
 C     -9.89078471      1.29409140      1.23846144
 C     -9.58720229      1.94277189      0.01737182
 C     -9.82653204     -3.30240300      0.05463037
 H    -10.39655512     -0.59892283     -2.12352144
 H    -10.42260016     -0.55952084      2.19414991
 H     -9.69547573      1.78395850     -2.14063999
 H     -9.72281012      1.82383325      2.17637266
 C     -6.74653314      4.74553470     -0.00551115
 C     -7.92296956      3.96461351      0.00413669
 C     -6.08615051      5.02943414     -1.22544285
 C     -6.13602768      5.14925433      1.20608166
 C     -4.84141572      5.63737236     -1.23016536
 C     -4.89131920      5.75838682      1.20112284
 C     -4.20695282      5.99098489     -0.01548692
 C     -8.81837297      3.12788364      0.00977183
 H     -6.55384220      4.72712879     -2.16259239
 H     -6.64217102      4.94094782      2.14881409
 H     -4.32054698      5.81745868     -2.17064622
 H     -4.41030959      6.03439898      2.13969312
 C      3.25400897     -2.33441312      0.54906572
 C      2.50088775     -2.37179963      1.78486847
 C      3.99608620     -1.19626413      0.21163429
 C      2.51947701     -1.27576443      2.64568724
 C      1.29852068     -0.85213571      3.29357269
 C      0.08646055     -1.58100045      3.14833465
 C     -1.11587765     -0.84743009      3.34332352
 C      3.19912726     -1.35149885     -2.11743712
 C      2.42651533     -2.52263835     -1.76106503
 C      3.96771543     -0.69414898     -1.14921928
 C      2.45106860     -3.00051765     -0.45330028
 C      1.22830007     -3.45844955      0.16417520
 C      0.00610026     -3.52105197     -0.55700581
 C     -1.18504147     -3.45834924      0.21427164
 C      0.06563438     -2.73500264      2.24241605
 C      1.25907479     -3.07428763      1.54750500
 C     -1.15616614     -3.06989688      1.59714880
 C      3.20535410      1.49058088     -2.00753110
 C      2.40547074      0.80519806     -3.00001920
 C      3.97033099      0.75610522     -1.09330137
 C      2.40227275     -0.58774073     -3.05384255
 C      1.16193199     -1.29306244     -3.28563066
 C     -0.05026837     -0.59916209     -3.55159368
 C     -1.25255383     -1.28913647     -3.23579204
 C     -0.02101766     -3.01916909     -1.93368732
 C      1.17659908     -2.48876822     -2.48705060
 C     -1.23852626     -2.48525409     -2.43726850
 C      3.26464110      2.26539453      0.72561604
 C      2.46790721      3.01551298     -0.22224626
 C      4.00029694      1.15171761      0.30198153
 C      2.43927153      2.63614136     -1.56263516
 C      1.18947504      2.66360506     -2.28907097
 C     -0.00553307      3.15464100     -1.69606881
 C     -1.22580727      2.66699787     -2.23899041
 C     -0.04658879      0.86682945     -3.49526059
 C      1.16878182      1.53238884     -3.17706744
 C     -1.24578138      1.53628918     -3.12722950
 C      3.29203968     -0.09934991      2.30553850
 C      2.52470528      1.05085533      2.73435961
 C      4.01539660     -0.05492470      1.10804949
 C      2.51133104      2.21022555      1.96032430
 C      1.27409101      2.93586330      1.77851619
 C      0.07940835      2.54970420      2.44552677
 C     -1.14110741      2.93958449      1.82836601
 C      0.02493991      3.54865715     -0.28502217
 C      1.24676099      3.43054762      0.42939872
 C     -1.16685312      3.42992165      0.47878647
 C      0.09394614      1.32942148      3.26007333
 C      1.30208160      0.58499728      3.34854977
 C     -1.11221595      0.58957879      3.39863000
 C     -3.17652482      2.27565098      0.85863328
 C     -2.37315604      2.21862620      2.06167726
 C     -2.35803109      1.05973230      2.83576330
 C     -3.93374131      1.16546865      0.46551689
 C     -3.23322902      1.50141034     -1.87515798
 C     -2.44494826      2.64294808     -1.46191967
 C     -2.41443105      3.01825342     -0.12141869
 C     -3.96252768      0.76994365     -0.92983277
 C     -3.23932810     -1.34084656     -1.98400167
 C     -2.47981062     -0.57976082     -2.95281024
 C     -2.47671281      0.81321179     -2.89949553
 C     -3.96489591     -0.68024492     -0.98539881
 C     -3.18753048     -2.32400290      0.68189920
 C     -2.43136630     -2.99747025     -0.35277876
 C     -2.45725505     -2.51574086     -1.66008532
 C     -3.93806052     -1.18231388      0.37545932
 C     -3.14594953     -0.08806262      2.43850772
 C     -2.36361257     -1.26665680      2.74607091
 C     -2.38383509     -2.36289981      1.88522290
 C     -3.91793201     -0.04121719      1.27174867
